# Supplementary material for: Time-course analysis of genome-wide gene expression data from hormone-responsive human breast cancer cells
Source: BMC Bioinformatics. 2008 Mar 26;9(Suppl 2):S12. doi: 10.1186/1471-2105-9-S2-S12 (PMC2323661; doi:10.1186/1471-2105-9-S2-S12)
Supplement: Additional file 2: Selected gene list — Selected gene list corresponding to the cluster analysis shown in Figure 2 and 3. Each gene is accompanied by its measured signal over time (data shows average log2 ratios, normalized with quantile method). Genes with one or more missing points are listed at the bottom, since the clustering software could not include them in the analysis. [file 1471-2105-9-S2-S12-S2.xls]

## Sheet: ZR75.1_QUA_P4_cluster_named
Cluster N.	Rank	TargetID	Search_key	Accession	Definition	Ontology	1h	2h	4h	6h	8h	12h	16h	20h	24h	28h	32h
1	14	GI_10947033-S	MXD4	NM_006454.2	Homo sapiens MAX dimerization protein 4 (MXD4), mRNA.	go_function: transcription co-repressor activity [goid 0003714] [evidence E] [pmid 8521822]; go_function: protein binding [goid 0005515] [evidence E] [pmid 8521822]; go_process: negative regulation of cell proliferation [goid 0008285] [evidence E] [pmid 8521822]; go_process: cell growth and/or maintenance [goid 0008151] [evidence P] [pmid 8521822]; go_process: negative regulation of transcription…	0.00225	-0.37815	-0.9395	-1.1781	-1.30755	-1.2695	-1.29315	-1.3194	-0.9161	-0.9658	-0.9025
1	96	GI_13994332-S	IFP38	NM_031943.1	Homo sapiens IFP38 (IFP38), mRNA.	go_function: translation initiation factor activity [goid 0003743] [evidence IEA]; go_process: translational initiation [goid 0006413] [evidence IEA]	-0.2705	-0.85075	-0.545767	-0.8477	-1.29795	-0.9326	-1.2321	-0.93665	-0.83745	-0.85775	-1.2144
1	147	GI_15431302-S	RPL9	NM_000661.2	Homo sapiens ribosomal protein L9 (RPL9), mRNA.	go_component: ribosome [goid 0005840] [evidence TAS] [pmid 8597601]; go_component: intracellular [goid 0005622] [evidence IEA]; go_function: structural protein of ribosome [goid 0003735] [evidence P] [pmid 8597601]; go_function: RNA binding [goid 0003723] [evidence TAS] [pmid 8597601]; go_function: structural constituent of ribosome [goid 0003735] [evidence TAS] [pmid 8597601]; go_process: protei…	-0.52535	-0.9316	-0.5368	-1.1548	-1.15865	-0.9311	-1.0905	-0.80715	-0.813	-0.70285	-1.5986
1	191	GI_17444700-S	LOC127545	XM_060535.1	Homo sapiens similar to ribosomal protein L18a; 60S ribosomal protein L18a (LOC127545), mRNA.		-0.26135	-0.56875	-0.5852	-0.835	-1.0432	-0.82585	-1.19085	-0.71595	-0.6636	-0.8645	-1.41565
1	192	GI_17446851-S	LOC130678	XM_065828.1	Homo sapiens similar to 60S acidic ribosomal protein P1 (LOC130678), mRNA.		-0.66585	-1.0133	-0.7106	-1.13515	-1.3926	-1.1643	-1.1678	-0.90865	-0.6254	-0.9619	-1.6243
1	199	GI_17981693-A	CDKN2B	NM_004936.2	Homo sapiens cyclin-dependent kinase inhibitor 2B (p15, inhibits CDK4) (CDKN2B), transcript variant 1, mRNA.	go_function: cyclin-dependent protein kinase inhibitor activity [goid 0004861] [evidence E] [pmid 8078588]; go_function: tumor suppressor [goid 0008181] [evidence E] [pmid 8153634]; go_process: cell cycle arrest [goid 0007050] [evidence E] [pmid 8078588]; go_process: negative regulation of cell proliferation [goid 0008285] [evidence E] [pmid 8078588]; go_process: regulation of CDK activity [goid …	-0.0952	-0.5799	-0.801133	-0.83345	-0.99275	-0.8697	-1.06795	-1.3854	-1.28105	-1.10005	-1.4979
1	239	GI_19923320-S	KIFC3	NM_005550.2	Homo sapiens kinesin family member C3 (KIFC3), mRNA.	go_component: kinesin complex [goid 0005871] [evidence IEA] [pmid 9782090]; go_component: microtubule associated complex [goid 0005875] [evidence IEA]; go_function: microtubule motor activity [goid 0003777] [evidence P] [pmid 9782090]; go_function: ATP binding [goid 0005524] [evidence IEA]; go_function: motor activity [goid 0003774] [evidence IEA]; go_process: vision [goid 0007601] [evidence P] […	-0.11935	-0.50725	-1.10017	-1.1624	-1.07045	-1.0766	-1.3674	-1.24165	-1.02715	-1.2572	-1.24175
1	308	GI_21314751-S	GPR81	NM_032554.2	Homo sapiens G protein-coupled receptor 81 (GPR81), mRNA.	go_component: integral to membrane [goid 0016021] [evidence IEA]; go_function: receptor activity [goid 0004872] [evidence IEA]; go_function: rhodopsin-like receptor activity [goid 0001584] [evidence IEA]; go_process: G-protein coupled receptor protein signaling pathway [goid 0007186] [evidence IEA]	-0.14915	-0.92495	-1.13033	-0.927	-0.95905	-0.9539	-1.01105	-1.1635	-0.6837	-0.72245	-0.86615
1	350	GI_21536418-S	BIK	NM_001197.3	Homo sapiens BCL2-interacting killer (apoptosis-inducing) (BIK), mRNA.	go_component: integral to membrane [goid 0016021] [evidence IEA]; go_function: apoptosis regulator activity [goid 0016329] [evidence IEA]; go_process: apoptotic program [goid 0008632] [evidence TAS] [pmid 7478623]; go_process: induction of apoptosis [goid 0006917] [evidence TAS] [pmid 8521816]	-0.02375	-0.8135	-0.929767	-1.07735	-1.12975	-1.08365	-1.08875	-1.4014	-1.0362	-1.42065	-1.33155
1	383	GI_22547122-S	TNFRSF11B	NM_002546.2	Homo sapiens tumor necrosis factor receptor superfamily, member 11b (osteoprotegerin) (TNFRSF11B), mRNA.	go_component: extracellular [goid 0005576] [evidence TAS] [pmid 9108485]; go_function: cytokine activity [goid 0005125] [evidence TAS] [pmid 9168977]; go_function: receptor activity [goid 0004872] [evidence TAS] [pmid 9108485]; go_process: skeletal development [goid 0001501] [evidence TAS] [pmid 9108485]; go_process: signal transduction [goid 0007165] [evidence TAS] [pmid 9168977]; go_process: ap…	-0.73995	-0.67425	-0.501733	-0.7133	-0.8377	-1.4302	-1.47165	-1.05425	-1.4817	-1.378	-1.51135
1	429	GI_24308393-S	C20orf151	NM_080833.1	Homo sapiens chromosome 20 open reading frame 151 (C20orf151), mRNA.	go_component: nucleus [goid 0005634] [evidence IEA]; go_function: DNA binding [goid 0003677] [evidence IEA]; go_process: regulation of transcription, DNA-dependent [goid 0006355] [evidence IEA]	-0.09395	-0.8201	-1.1657	-1.24855	-1.17755	-1.16455	-1.2487	-1.53085	-1.00095	-1.40895	-1.2279
1	435	GI_24430162-I	PMP22	NM_153321.1	Homo sapiens peripheral myelin protein 22 (PMP22), transcript variant 2, mRNA.	go_component: membrane fraction [goid 0005624] [evidence NR]; go_component: integral to plasma membrane [goid 0005887] [evidence NR]; go_process: negative regulation of cell proliferation [goid 0008285] [evidence NR]; go_process: peripheral nervous system development [goid 0007422] [evidence E] [pmid 8275092]; go_process: synaptic transmission [goid 0007268] [evidence E] [pmid 8275092]	-0.0524	-0.6226	-0.900167	-1.18355	-1.1173	-1.0314	-1.0869	-1.24175	-1.03775	-1.1058	-1.078
1	436	GI_24430164-A	PMP22	NM_153322.1	Homo sapiens peripheral myelin protein 22 (PMP22), transcript variant 3, mRNA.	go_component: membrane fraction [goid 0005624] [evidence NR]; go_component: integral to plasma membrane [goid 0005887] [evidence NR]; go_process: negative regulation of cell proliferation [goid 0008285] [evidence NR]; go_process: peripheral nervous system development [goid 0007422] [evidence E] [pmid 8275092]; go_process: synaptic transmission [goid 0007268] [evidence E] [pmid 8275092]	-0.0776	-0.68095	-1.32113	-1.35955	-1.22955	-1.23895	-1.68825	-1.6369	-1.3947	-1.76335	-1.88925
1	490	GI_27482991-S	LOC284064	XM_210334.1	Homo sapiens similar to 60S ribosomal protein L29 (Cell surface heparin binding protein HIP) (LOC284064), mRNA.		-0.53465	-0.91825	-0.6287	-1.06955	-1.1799	-1.0324	-1.19735	-0.81545	-0.56605	-1.00765	-1.531
1	547	GI_29734032-S	GI_29734032-S	XM_294590.1	Homo sapiens similar to bA13B9.3 (novel protein similar to KRT8) (LOC347265), mRNA.		-0.7159	-0.94385	-0.802033	-1.02895	-1.2778	-1.3386	-1.02685	-0.8459	-0.74015	-0.9037	-1.62585
1	576	GI_31088849-S	TMSL6	NM_181428.1	Homo sapiens thymosin-like 6 (TMSL6), mRNA.	go_component: cytoplasm [goid 0005737] [evidence IEA]; go_function: actin binding [goid 0003779] [evidence IEA]; go_process: cytoskeleton organization and biogenesis [goid 0007010] [evidence IEA]	-0.42485	-0.63475	-0.7845	-0.84935	-1.2111	-1.14225	-1.27945	-0.5831	-0.8027	-0.83305	-1.15055
1	617	GI_31543413-S	PLEKHF2	NM_024613.2	Homo sapiens pleckstrin homology domain containing, family F (with FYVE domain) member 2 (PLEKHF2), mRNA.	go_function: zinc ion binding [goid 0008270] [evidence IEA]	-0.3189	-0.8228	-0.973133	-1.03585	-1.13465	-1.35985	-1.47715	-1.1974	-1.47745	-1.33345	-1.83315
1	683	GI_33359679-A	EFNA1	NM_182685.1	Homo sapiens ephrin-A1 (EFNA1), transcript variant 2, mRNA.	go_component: membrane [goid 0016020] [evidence IEA]; go_component: integral to plasma membrane [goid 0005887] [evidence TAS] [pmid 8660976]; go_function: transmembrane ephrin [goid 0005108] [evidence TAS] [pmid 8660976]; go_function: receptor binding [goid 0005102] [evidence TAS] [pmid 8660976]; go_function: ephrin receptor binding [goid 0046875] [evidence TAS]; go_process: cell-cell signaling […	-0.68315	-1.1488	-1.1955	-1.24515	-1.1505	-1.2486	-1.38145	-1.25025	-0.9366	-1.2065	-1.4006
1	709	GI_33859846-S	COX7A3	NM_183003.1	Homo sapiens cytochrome c oxidase subunit VIIa polypeptide 3 (liver) (COX7A3), mRNA.	go_component: mitochondrion [goid 0005739] [evidence IEA]; go_function: cytochrome-c oxidase activity [goid 0004129] [evidence IEA]; go_function: electron transporter activity [goid 0005489] [evidence IEA]; go_process: electron transport [goid 0006118] [evidence IEA]	-0.30665	-0.85675	-0.748633	-1.0231	-1.563	-1.31245	-1.4109	-0.97515	-0.78745	-0.7299	-1.62215
1	785	GI_34328943-S	TMSB4X	NM_021109.2	Homo sapiens thymosin, beta 4, X-linked (TMSB4X), mRNA.	go_component: cytoskeleton [goid 0005856] [evidence IEA]; go_function: actin modulating activity [goid 0003790] [evidence TAS] [pmid 8617195]; go_process: development [goid 0007275] [evidence TAS] [pmid 3500230]; go_process: cell shape and cell size control [goid 0007148] [evidence NR]; go_process: immune response [goid 0006955] [evidence TAS] [pmid 3500230]; go_process: protein complex assembly …	-0.46045	-0.8239	-0.8608	-1.072	-1.424	-1.1115	-1.01905	-0.87605	-1.0327	-0.6976	-1.26545
1	817	GI_37540261-S	LOC158345	XM_034640.4	Homo sapiens similar to ribosomal protein L4; 60S ribosomal protein L4; homologue of Xenopus ribosomal protein L1 (LOC158345), mRNA.		-0.21675	-0.8332	-0.701133	-1.1456	-1.5502	-1.0139	-1.1075	-0.8615	-0.82975	-0.60315	-1.674
1	823	GI_37541187-S	LOC374596	XM_350967.1	Homo sapiens similar to 40S ribosomal protein S8 (LOC374596), mRNA.		-0.9742	-0.938	-0.865767	-0.95745	-1.3432	-1.1407	-1.38005	-0.8869	-0.79805	-1.0275	-1.6366
1	825	GI_37541833-S	LOC374744	XM_351078.1	Homo sapiens similar to protein 40kD (LOC374744), mRNA.		-0.45655	-0.9364	-0.716733	-1.04315	-1.38435	-0.9389	-1.1683	-0.69175	-0.51665	-0.6964	-1.29385
1	833	GI_37542995-S	LOC341315	XM_292012.3	Homo sapiens similar to Polyadenylate-binding protein 1 (Poly(A)-binding protein 1) (PABP 1) (LOC341315), mRNA.		-0.50855	-0.7465	-0.462533	-1.1948	-1.07105	-1.07385	-1.2424	-0.9957	-1.0097	-0.9789	-1.51105
1	836	GI_37544033-S	LOC374811	XM_351136.1	Homo sapiens similar to ribosomal protein L7 (LOC374811), mRNA.		-0.41535	-0.70305	-0.763467	-1.1578	-1.5556	-1.27975	-1.3698	-0.8792	-1.32495	-0.7697	-1.54175
1	838	GI_37544141-S	LOC376156	XM_352094.1	Homo sapiens similar to 60S ribosomal protein L11 (LOC376156), mRNA.		-0.3086	-0.86705	-0.686067	-1.13935	-1.37515	-1.1716	-1.2841	-0.88535	-0.84535	-0.88855	-1.35435
1	844	GI_37546442-S	LOC377970	XM_352863.1	Homo sapiens similar to Glyceraldehyde 3-phosphate dehydrogenase, liver (GAPDH) (LOC377970), mRNA.		-0.4037	-0.71405	-0.6613	-1.08315	-1.213	-0.9279	-0.97645	-0.8384	-0.4476	-0.70675	-0.8694
1	853	GI_37547518-S	LOC376679	XM_352331.1	Homo sapiens similar to dJ612B18.1 (similar to 40S ribosomal protein) (LOC376679), mRNA.		-0.4593	-0.85375	-0.6511	-1.1256	-1.2945	-0.9949	-1.17195	-0.821	-0.6387	-0.9399	-1.59055
1	854	GI_37548551-S	LOC343363	XM_291533.2	Homo sapiens similar to Transcription factor BTF3 (RNA polymerase B transcription factor 3) (LOC343363), mRNA.		-0.4006	-0.71785	-0.8195	-1.1954	-1.5329	-1.25455	-1.2842	-0.7791	-1.2549	-0.61345	-1.53815
1	862	GI_37550226-S	LOC377296	XM_352588.1	Homo sapiens similar to 60S RIBOSOMAL PROTEIN L21 (LOC377296), mRNA.		-0.64925	-1.0567	-0.845067	-1.08745	-1.4667	-1.2605	-1.534	-0.97085	-1.15705	-0.91065	-1.706
1	875	GI_37556035-S	LOC377653	XM_352732.1	Homo sapiens similar to L21 ribosomal protein (LOC377653), mRNA.		-0.2774	-0.5031	-0.7352	-1.01275	-1.46325	-1.09995	-1.43315	-1.0893	-1.0582	-0.59965	-1.3978
1	998	GI_40807454-S	ZNF217	NM_006526.2	Homo sapiens zinc finger protein 217 (ZNF217), mRNA.	go_component: nucleus [goid 0005634] [evidence IEA]; go_function: transcription factor activity [goid 0003700] [evidence TAS] [pmid 9671742]; go_process: transcription, DNA-dependent [goid 0006351] [evidence P] [pmid 9671742]; go_process: oncogenesis [goid 0007048] [evidence TAS] [pmid 9671742]; go_process: regulation of transcription, DNA-dependent [goid 0006355] [evidence IEA]	-0.66195	-0.63205	-0.701367	-1.01825	-1.1327	-1.5189	-1.1426	-1.13365	-1.59225	-1.0452	-1.30025
1	1003	GI_41147011-S	LOC389314	XM_371764.1	Homo sapiens similar to NADH dehydrogenase subunit 5 (LOC389314), mRNA.		-0.4429	-0.6197	-1.07183	-1.2998	-1.78875	-1.4975	-1.50925	-1.12095	-1.33	-0.78695	-1.3549
1	1007	GI_41149336-S	LOC389974	XM_372315.1	Homo sapiens similar to 60S ribosomal protein L12 (LOC389974), mRNA.		-0.6545	-1.30395	-0.8506	-1.22405	-1.7289	-1.36465	-1.7787	-1.20395	-0.90465	-1.19355	-1.85565
1	1066	GI_42655923-S	LOC400810	XM_375850.1	Homo sapiens similar to Ferritin heavy chain (Ferritin H subunit) (LOC400810), mRNA.		-0.31965	-0.67255	-0.7695	-1.0188	-1.4465	-1.0335	-1.264	-1.0691	-0.7909	-0.88745	-1.4981
1	1070	GI_42656528-S	LOC401016	XM_376150.1	Homo sapiens similar to ribosomal protein S3a; 40S ribosomal protein S3a; v-fos transformation effector protein 1 (LOC401016), mRNA.		-0.5948	-0.90465	-1.05643	-1.11855	-1.6168	-1.17315	-1.45655	-1.1054	-0.7769	-0.7153	-1.46855
1	1071	GI_42656629-S	LOC402100	XM_377761.1	Homo sapiens similar to ribosomal protein L22 (LOC402100), mRNA.		-0.3671	-0.91235	-0.657467	-0.9999	-1.24105	-0.92605	-1.00105	-0.66885	-0.69515	-0.77635	-1.2682
1	1086	GI_42659459-S	LOC399717	XM_378210.1	Homo sapiens hypothetical gene supported by AK128810 (LOC399717), mRNA.		-0.2884	-0.73785	-0.925033	-1.12785	-1.1144	-0.9317	-1.0399	-1.06335	-0.8414	-1.12525	-1.20075
1	1100	GI_42661575-S	LOC388532	XM_371160.2	Homo sapiens similar to 60S ribosomal protein L21 (LOC388532), mRNA.		-0.4125	-0.6159	-0.816633	-1.03645	-1.09305	-0.80655	-1.22155	-0.6596	-0.6948	-0.65695	-1.24465
1	1102	GI_42662032-S	LOC401896	XM_377511.1	Homo sapiens similar to 60S ribosomal protein L10 (QM protein homolog) (LOC401896), mRNA.		-0.32345	-0.8746	-0.559167	-0.3022	-1.2675	-1.0255	-1.0132	-0.8817	-0.75635	-0.7496	-1.159
1	1103	GI_42662043-S	LOC401900	XM_377516.1	Homo sapiens similar to ribosomal protein L28; 60S ribosomal protein L28 (LOC401900), mRNA.		-0.50975	-1.0996	-1.0204	-1.32645	-1.7642	-1.4273	-1.71205	-1.12525	-1.06385	-1.11575	-1.88
1	1140	GI_4502472-S	BTG1	NM_001731.1	Homo sapiens B-cell translocation gene 1, anti-proliferative (BTG1), mRNA.	go_function: cell cycle regulator [goid 0003750] [evidence E] [pmid 1373383]; go_process: negative regulation of cell proliferation [goid 0008285] [evidence TAS] [pmid 1373383]; go_process: cell proliferation [goid 0008283] [evidence TAS] [pmid 2069907]	-0.20955	-0.7604	-0.979433	-1.10545	-1.05815	-1.04875	-1.38665	-1.1989	-0.97205	-1.09675	-1.53255
1	1147	GI_4503126-S	CTNNA1	NM_001903.1	Homo sapiens catenin (cadherin-associated protein), alpha 1, 102kDa (CTNNA1), mRNA.	go_component: cytoskeleton [goid 0005856] [evidence IEA]; go_function: cell adhesion molecule activity [goid 0005194] [evidence IEA]; go_function: structural molecule activity [goid 0005198] [evidence IEA]; go_process: cell adhesion [goid 0007155] [evidence NR] [pmid 8323564]	-0.15185	-0.4717	-0.6219	-0.97845	-1.1724	-0.90775	-1.20405	-1.08315	-1.0494	-0.7793	-1.3996
1	1290	GI_5453596-S	CAPZA1	NM_006135.1	Homo sapiens capping protein (actin filament) muscle Z-line, alpha 1 (CAPZA1), mRNA.	go_component: F-actin capping protein complex [goid 0008290] [evidence TAS] [pmid 9331217]; go_component: actin cytoskeleton [goid 0015629] [evidence E] [pmid 7665558]; go_function: actin binding [goid 0003779] [evidence E] [pmid 7665558]; go_function: structural constituent of cytoskeleton [goid 0005200] [evidence IEA]; go_function: F-actin capping activity [goid 0003782] [evidence IEA]; go_proc…	-0.5916	-0.60815	-0.516767	-0.73725	-1.208	-1.0783	-1.2269	-0.7659	-1.29225	-0.59055	-1.3638
1	1331	GI_6912579-S	PDEF	NM_012391.1	Homo sapiens SAM pointed domain containing ets transcription factor (SPDEF), mRNA.	go_component: nucleus [goid 0005634] [evidence IEA]; go_function: protein binding [goid 0005515] [evidence TAS] [pmid 10625666]; go_function: transcription activating factor [goid 0003710] [evidence E] [pmid 10625666]; go_function: transcription factor activity [goid 0003700] [evidence IEA]; go_process: development [goid 0007275] [evidence TAS] [pmid 10625666]; go_process: regulation of transcrip…	-0.21115	-0.73625	-0.840033	-1.1012	-0.98235	-1.01385	-1.0934	-1.1368	-0.73485	-1.13925	-1.2342
1	1447	hmm14190-S	hmm14190	null	Gnomon gene hmm14190 , RefSeq build 34		-0.19285	-0.65895	-0.913967	-1.08685	-1.51975	-1.0711	-1.21675	-1.1333	-0.95105	-0.48695	-1.3238
1	1449	hmm22839-S	hmm22839	null	Gnomon gene hmm22839 , RefSeq build 34		-0.74355	-1.07105	-0.894533	-1.14955	-1.24215	-1.12775	-1.289	-0.73565	-0.833	-0.80925	-1.39235
1	1451	hmm27008-S	hmm27008	null	Gnomon gene hmm27008 , RefSeq build 34		-0.56075	-1.01085	-1.0583	-1.17125	-1.6274	-1.15085	-1.2033	-0.8979	-0.65285	-0.3484	-1.05265
1	1453	hmm27895-S	hmm27895	null	Gnomon gene hmm27895 , RefSeq build 34		-0.36785	-0.93595	-0.813867	-1.0333	-1.34115	-1.01755	-1.0852	-0.82485	-0.68905	-0.5651	-1.12605
1	1458	hmm33042-S	hmm33042	null	Gnomon gene hmm33042 , RefSeq build 34		-0.5115	-0.7913	-0.926467	-1.07035	-1.32475	-1.1329	-1.15835	-0.7069	-0.6713	-0.7165	-0.95045
1	1459	hmm35310-S	hmm35310	null	Gnomon gene hmm35310 , RefSeq build 34		-0.4577	-0.87505	-0.975967	-1.11775	-1.54435	-1.13115	-1.1457	-0.7518	-0.5859	-0.3695	-0.86685
1	1461	hmm7207-S	hmm7207	null	Gnomon gene hmm7207 , RefSeq build 34		-0.3783	-1.0094	-0.927833	-1.016	-0.9868	-1.21225	-1.12445	-1.1784	-1.0425	-1.0037	-1.0842
1	1477	Hs.448642-S	Hs.448642	null	Cluster 448642 , UniGene build 163		-0.4936	-0.89195	-0.7002	-1.07585	-1.23215	-0.86125	-1.0964	-0.81315	-0.86185	-0.37175	-1.39805
1	1488	Hs.519046-S	Hs.519046	null	Cluster 519046 , UniGene build 163		-0.6249	-0.99725	-0.962267	-1.1707	-1.52495	-1.1722	-1.35535	-0.6979	-0.7465	-0.88355	-1.44775
2	62	GI_13236539-S	MGC4171	NM_024307.1	Homo sapiens hypothetical protein MGC4171 (MGC4171), mRNA.	go_function: glycerophosphodiester phosphodiesterase activity [goid 0008889] [evidence IEA]; go_process: glycerol metabolism [goid 0006071] [evidence IEA]	-0.00195	-0.24305	-0.364833	-0.5039	-0.58305	-0.76935	-1.3038	-1.2013	-1.2092	-1.64065	-1.73225
2	138	GI_15011899-A	SYTL2	NM_032379.2	Homo sapiens synaptotagmin-like 2 (SYTL2), transcript variant b, mRNA.		-0.30445	0.3835	-0.0571667	-0.11205	0.01385	-1.1715	-1.0819	-0.8357	-1.98135	-1.75005	-1.5412
2	149	GI_15431325-S	KRTHB6	NM_002284.2	Homo sapiens keratin, hair, basic, 6 (monilethrix) (KRTHB6), mRNA.	go_component: kinesin complex [goid 0005871] [evidence IEA]; go_component: intermediate filament [goid 0005882] [evidence IEA]	0.0556	0.0732	-0.208533	-0.20645	-0.5317	-0.94345	-1.49	-2.05165	-2.07095	-2.5564	-2.5169
2	159	GI_16306549-S	SELENBP1	NM_003944.2	Homo sapiens selenium binding protein 1 (SELENBP1), mRNA.	go_function: selenium binding [goid 0008430] [evidence P] [pmid 9027582]	-0.09185	-0.3928	-0.427267	-0.5123	-0.56835	-0.8588	-1.052	-1.2947	-1.09425	-1.2394	-1.07965
2	269	GI_20127661-S	TP53INP1	NM_033285.2	Homo sapiens tumor protein p53 inducible nuclear protein 1 (TP53INP1), mRNA.		0.0868	-0.55665	-1.46157	-1.5844	-1.4131	-2.0867	-1.86325	-1.6519	-1.7884	-1.789	-1.8145
2	289	GI_20357561-S	CSTA	NM_005213.2	Homo sapiens cystatin A (stefin A) (CSTA), mRNA.	go_function: cysteine protease inhibitor activity [goid 0004869] [evidence NR]; go_function: endopeptidase inhibitor activity [goid 0004866] [evidence NR]	-0.2172	-0.7368	-0.457933	-0.59595	-0.9313	-0.9321	-1.44	-1.58615	-1.8164	-1.9969	-2.30675
2	309	GI_21328454-S	HIST2H2AA	NM_003516.2	Homo sapiens histone 2, H2aa (HIST2H2AA), mRNA.	go_component: chromosome [goid 0005694] [evidence IEA]; go_component: nucleus [goid 0005634] [evidence IEA]; go_component: nucleosome [goid 0005718] [evidence NAS]; go_component: nucleosome [goid 0000786] [evidence NAS]; go_function: DNA binding [goid 0003677] [evidence NAS]; go_process: nucleosome assembly [goid 0006334] [evidence NAS]; go_process: chromosome organization and biogenesis (sensu E…	-0.01765	-0.3564	-0.240233	-0.43265	-0.5485	-0.50245	-1.00105	-1.09415	-1.1812	-1.41775	-1.57955
2	355	GI_21536453-S	PRSS8	NM_002773.2	Homo sapiens protease, serine, 8 (prostasin) (PRSS8), mRNA.	go_component: integral to membrane [goid 0016021] [evidence IEA]; go_component: extracellular space [goid 0005615] [evidence TAS] [pmid 10077646]; go_component: extracellular [goid 0005576] [evidence E] [pmid 10077646]; go_component: plasma membrane [goid 0005886] [evidence TAS] [pmid 7768952]; go_function: serine-type peptidase activity [goid 0008236] [evidence E]; go_function: trypsin activity …	0.00155	-0.16615	-0.574367	-0.6771	-0.8549	-0.92995	-1.25405	-1.16335	-0.9102	-1.47735	-1.50675
2	357	GI_21618328-A	FOXI1	NM_144769.1	Homo sapiens forkhead box I1 (FOXI1), transcript variant 2, mRNA.	go_component: nucleus [goid 0005634] [evidence NAS]; go_function: DNA bending activity [goid 0008301] [evidence NAS] [pmid 95045392]; go_function: transcription factor activity [goid 0003700] [evidence TAS] [pmid 7957066]; go_function: translation regulator activity [goid 0045182] [evidence IEA]; go_process: regulation of transcription, DNA-dependent [goid 0006355] [evidence NAS]; go_process: dev…	0.22005	0.04705	-0.0413333	-0.4212	-0.7341	-0.9263	-1.38505	-1.46735	-1.0193	-1.6161	-1.88015
2	364	GI_22027484-S	RASD1	NM_016084.3	Homo sapiens RAS, dexamethasone-induced 1 (RASD1), mRNA.	go_function: GTPase activity [goid 0003924] [evidence P] [pmid 10471929]; go_function: guanyl-nucleotide exchange factor activity [goid 0005085] [evidence NR]; go_function: RAS small monomeric GTPase activity [goid 0003930] [evidence IEA]; go_function: GTP binding [goid 0005525] [evidence IEA]; go_function: small monomeric GTPase activity [goid 0003925] [evidence IEA]; go_process: cell growth and…	0.55405	-0.1591	-0.3142	-0.5093	-1.05545	-1.2915	-1.6971	-1.83665	-1.74955	-2.07885	-2.03515
2	368	GI_22027639-S	HIST2H2BE	NM_003528.2	Homo sapiens histone 2, H2be (HIST2H2BE), mRNA.	go_component: chromosome [goid 0005694] [evidence IEA]; go_component: nucleus [goid 0005634] [evidence IEA]; go_component: nucleosome [goid 0005718] [evidence NAS] [pmid 1469070]; go_component: nucleosome [goid 0000786] [evidence NAS] [pmid 1469070]; go_function: DNA binding [goid 0003677] [evidence NAS] [pmid 1469070]; go_process: nucleosome assembly [goid 0006334] [evidence NAS] [pmid 1469070];…	0.08475	-0.18955	-0.2742	-0.50585	-0.52295	-0.94965	-0.96905	-1.24355	-1.35045	-1.1327	-0.99315
2	456	GI_25006531-S	SERHL	NM_170694.1	Homo sapiens serine hydrolase-like (SERHL), mRNA.		-0.0205	-0.2032	-0.381867	-0.56085	-0.86105	-1.3999	-1.64875	-1.8261	-1.79845	-1.9458	-1.9422
2	503	GI_27734743-S	FLJ40504	NM_173624.1	Homo sapiens hypothetical protein FLJ40504 (FLJ40504), mRNA.		-0.299	-0.4713	-0.6081	-0.6473	-1.0298	-0.96375	-1.1043	-1.0667	-0.79045	-1.25675	-1.70805
2	577	GI_31317226-S	EGR1	NM_001964.2	Homo sapiens early growth response 1 (EGR1), mRNA.	go_component: nucleus [goid 0005634] [evidence IEA]; go_function: DNA binding [goid 0003677] [evidence P]; go_function: transcription factor activity [goid 0003700] [evidence TAS] [pmid 3127059]; go_function: translation regulator activity [goid 0045182] [evidence IEA]; go_process: regulation of transcription, DNA-dependent [goid 0006355] [evidence IEA]	1.20585	0.5366	-0.320667	-0.5162	-0.81255	-1.09265	-0.51575	-0.7984	-1.03935	-1.39	-1.20445
2	626	GI_31543930-S	VAMP5	NM_006634.2	Homo sapiens vesicle-associated membrane protein 5 (myobrevin) (VAMP5), mRNA.	go_component: integral to membrane [goid 0016021] [evidence IEA]; go_component: plasma membrane [goid 0005886] [evidence TAS] [pmid 9725904]; go_component: kinesin complex [goid 0005871] [evidence IEA]; go_process: nonselective vesicle transport [goid 0006899] [evidence TAS] [pmid 9725904]; go_process: muscle development [goid 0007517] [evidence P] [pmid 9725904]; go_process: myogenesis [goid 000…	-0.0295	-0.2467	-0.305267	-0.31	-0.59005	-0.9285	-1.22095	-1.33505	-1.24655	-1.3705	-1.2544
2	856	GI_37549338-S	MYO1B	XM_290989.2	Homo sapiens myosin IB (MYO1B), mRNA.	go_component: myosin [goid 0016459] [evidence IEA]; go_function: actin binding [goid 0003779] [evidence IEA]; go_function: ATP binding [goid 0005524] [evidence IEA]; go_function: motor activity [goid 0003774] [evidence IEA]; go_function: calmodulin binding [goid 0005516] [evidence IEA]	-0.2954	-0.036	-0.502933	-0.54015	-0.68855	-1.06135	-0.9561	-0.87705	-1.41995	-1.28345	-1.48075
2	910	GI_38327636-S	CALML5	NM_017422.3	Homo sapiens calmodulin-like 5 (CALML5), mRNA.	go_function: calcium ion binding [goid 0005509] [evidence TAS] [pmid 10777582]; go_function: transcription factor activity [goid 0003700] [evidence IEA]; go_process: epidermal differentiation [goid 0008544] [evidence TAS] [pmid 10777582]; go_process: signal transduction [goid 0007165] [evidence TAS] [pmid 10777582]; go_process: regulation of transcription, DNA-dependent [goid 0006355] [evidence I…	0.21635	-0.1226	-0.3861	-0.54115	-0.88375	-1.12565	-1.1953	-1.3777	-1.1008	-1.46035	-1.46705
2	1006	GI_41148067-S	LOC392763	XM_374502.1	Homo sapiens similar to intestinal mucin (LOC392763), mRNA.		0.07725	-0.33835	-0.814933	-1.05775	-1.47435	-1.657	-1.96105	-2.26585	-2.16375	-2.1339	-2.28075
2	1105	GI_42662266-S	LOC388783	XM_371390.2	Homo sapiens similar to hypothetical protein (LOC388783), mRNA.		-0.1126	-0.58715	-0.7835	-0.4863	-0.5565	-0.41445	-2.0689	-0.714	-0.78005	-1.91555	-2.00915
2	1123	GI_44680111-S	DSCR1	NM_004414.5	Homo sapiens Down syndrome critical region gene 1 (DSCR1), transcript variant 1, mRNA.	go_component: nucleus [goid 0005634] [evidence TAS] [pmid 8595418]; go_function: DNA binding [goid 0003677] [evidence P] [pmid 8595418]; go_function: transcription factor activity [goid 0003700] [evidence TAS] [pmid 8595418]; go_process: central nervous system development [goid 0007417] [evidence TAS] [pmid 8595418]; go_process: circulation [goid 0008015] [evidence TAS] [pmid 8595418]; go_process…	-0.0213	-0.5152	-0.543833	-0.4353	-0.6624	-0.6894	-1.08365	-1.0364	-1.09975	-1.3347	-1.44495
2	1137	GI_4502372-S	BCAS1	NM_003657.1	Homo sapiens breast carcinoma amplified sequence 1 (BCAS1), mRNA.	go_process: oncogenesis [goid 0007048] [evidence TAS] [pmid 9671742]	-0.0336	0.1066	-0.3243	-0.34505	-0.5493	-1.2539	-1.0344	-1.1406	-1.8405	-1.29215	-1.008
2	1252	GI_4758935-S	PLAB	NM_004864.1	Homo sapiens growth differentiation factor 15 (GDF15), mRNA.	go_component: extracellular [goid 0005576] [evidence TAS] [pmid 9326641]; go_function: cytokine activity [goid 0005125] [evidence TAS] [pmid 9326641]; go_function: growth factor activity [goid 0008083] [evidence IEA]; go_process: transforming growth factor beta receptor signaling pathway [goid 0007179] [evidence TAS] [pmid 9348093]; go_process: signal transduction [goid 0007165] [evidence TAS] [p…	0.96155	0.9435	0.0874667	-0.02055	-0.5558	-0.76775	-1.29155	-1.18735	-1.1048	-1.602	-1.6813
3	3	GI_10092618-S	NFKBIA	NM_020529.1	Homo sapiens nuclear factor of kappa light polypeptide gene enhancer in B-cells inhibitor, alpha (NFKBIA), mRNA.	go_component: cytoplasm [goid 0005737] [evidence TAS] [pmid 9865694]; go_function: transcription factor binding, cytoplasmic sequestering [goid 0003719] [evidence TAS] [pmid 9865694]; go_function: transcription factor binding [goid 0008134] [evidence TAS]; go_process: response to pathogenic bacteria [goid 0009618] [evidence TAS] [pmid 10928981]; go_process: apoptosis [goid 0006915] [evidence TAS]…	-0.212	-0.506	-0.366133	-0.8849	-0.9011	-0.6484	-0.9499	-0.66045	-0.4587	-0.661	-0.91355
3	134	GI_14916484-A	CASP6	NM_032992.1	Homo sapiens caspase 6, apoptosis-related cysteine protease (CASP6), transcript variant beta, mRNA.	go_function: cysteine-type peptidase activity [goid 0008234] [evidence TAS] [pmid 7796396]; go_function: caspase activity [goid 0004199] [evidence IEA]; go_function: hydrolase activity [goid 0016787] [evidence IEA]; go_function: caspase activity [goid 0030693] [evidence IEA]; go_process: induction of apoptosis [goid 0006917] [evidence TAS] [pmid 7796396]; go_process: proteolysis and peptidolysis …	-0.4351	-0.5096	-0.5996	-0.2926	-1.11365	-0.66585	-0.86775	-0.1461	-0.3794	-0.34065	-0.6036
3	146	GI_15431300-S	RPL7	NM_000971.2	Homo sapiens ribosomal protein L7 (RPL7), mRNA.	go_component: cytosolic large ribosomal subunit (sensu Eukarya) [goid 0005842] [evidence TAS] [pmid 8360149]; go_component: intracellular [goid 0005622] [evidence IEA]; go_component: nucleus [goid 0005634] [evidence IEA]; go_function: structural protein of ribosome [goid 0003735] [evidence P] [pmid 8360149]; go_function: RNA binding [goid 0003723] [evidence TAS] [pmid 8441630]; go_function: struc…	-0.42705	-0.54725	-0.502267	-0.72195	-0.9977	-0.8086	-0.7044	-0.4955	-0.9262	-0.6255	-1.1239
3	165	GI_16506290-S	OSR2	NM_053001.1	Homo sapiens odd-skipped-related 2A protein (OSR2), mRNA.	go_function: electron transporter activity [goid 0005489] [evidence IEA]; go_process: electron transport [goid 0006118] [evidence IEA]	-0.7107	-0.8634	-0.741933	-0.8865	-0.88795	-0.60835	-0.69725	-0.6329	-0.59675	-0.7048	-1.05075
3	201	GI_18104947-S	RPL21	NM_000982.2	Homo sapiens ribosomal protein L21 (RPL21), mRNA.	go_component: cytosolic large ribosomal subunit (sensu Eukarya) [goid 0005842] [evidence TAS] [pmid 7772601]; go_component: ribosome [goid 0005840] [evidence IEA]; go_component: intracellular [goid 0005622] [evidence IEA]; go_function: structural protein of ribosome [goid 0003735] [evidence P] [pmid 7772601]; go_function: RNA binding [goid 0003723] [evidence TAS] [pmid 7772601]; go_function: stru…	-0.286	-0.5757	-0.482967	-0.72	-0.92195	-0.6998	-0.7455	-0.4945	-0.4347	-0.5764	-1.05565
3	397	GI_23110943-S	PSMA6	NM_002791.1	Homo sapiens proteasome (prosome, macropain) subunit, alpha type, 6 (PSMA6), mRNA.	go_component: cytosol [goid 0005829] [evidence IEA]; go_component: proteasome core complex (sensu Eukarya) [goid 0005839] [evidence NAS] [pmid 1888762]; go_function: peptidase activity [goid 0008233] [evidence IEA]; go_function: RNA binding [goid 0003723] [evidence NAS] [pmid 7681138]; go_function: proteasome endopeptidase activity [goid 0004299] [evidence IEA] [pmid 7681138]; go_function: endope…	-0.2293	-0.53015	-0.3147	-0.58285	-0.7661	-0.60915	-0.50445	-0.4236	-0.39045	-0.14765	-0.9749
3	485	GI_27480778-S	LOC286224	XM_209959.1	Homo sapiens similar to 16.7Kd protein (LOC286224), mRNA.		-0.2366	-0.75145	-0.415067	-0.7471	-1.13155	-0.74445	-0.9566	-0.52475	-0.2531	-0.48115	-0.915
3	535	GI_28872797-S	CEBPD	NM_005195.2	Homo sapiens CCAAT/enhancer binding protein (C/EBP), delta (CEBPD), mRNA.	go_component: nucleus [goid 0005634] [evidence IEA]; go_function: DNA binding [goid 0003677] [evidence IEA]; go_function: translation regulator activity [goid 0045182] [evidence IEA]; go_process: transcription from Pol II promoter [goid 0006366] [evidence TAS] [pmid 8314590]; go_process: regulation of transcription, DNA-dependent [goid 0006355] [evidence IEA]	-0.62235	-0.9553	-0.6528	-0.75515	-0.8692	-0.7528	-0.9966	-0.793	-0.4842	-0.86105	-0.6744
3	557	GI_29747360-S	LOC342405	XM_292526.1	Homo sapiens similar to peptidylprolyl isomerase A (cyclophilin A) (LOC342405), mRNA.		-0.26015	-0.6282	-0.572767	-0.9905	-1.34685	-0.8938	-0.8526	-0.64165	-0.6106	-0.1477	-1.142
3	568	GI_30348976-S	CBX6	NM_014292.2	Homo sapiens chromobox homolog 6 (CBX6), mRNA.	go_component: chromatin [goid 0005717] [evidence IEA]; go_component: nucleus [goid 0005634] [evidence IEA]; go_component: chromatin [goid 0000785] [evidence IEA]; go_function: chromatin binding [goid 0003682] [evidence IEA]; go_process: chromatin assembly/disassembly [goid 0006333] [evidence IEA]; go_process: regulation of transcription, DNA-dependent [goid 0006355] [evidence IEA]; go_process: ch…	-0.22235	-0.4856	-0.544967	-0.8385	-0.79025	-0.72995	-0.946	-0.7846	-0.52995	-0.83	-0.85715
3	684	GI_33359681-I	EFNA1	NM_004428.2	Homo sapiens ephrin-A1 (EFNA1), transcript variant 1, mRNA.	go_component: membrane [goid 0016020] [evidence IEA]; go_component: integral to plasma membrane [goid 0005887] [evidence TAS] [pmid 8660976]; go_function: transmembrane ephrin [goid 0005108] [evidence TAS] [pmid 8660976]; go_function: receptor binding [goid 0005102] [evidence TAS] [pmid 8660976]; go_function: ephrin receptor binding [goid 0046875] [evidence TAS]; go_process: cell-cell signaling […	-0.53515	-0.98	-0.7672	-0.9443	-0.77	-0.83795	-0.6075	-0.7674	-0.5945	-0.6671	-0.66195
3	687	GI_33386698-S	TMSL1	NM_182792.1	Homo sapiens thymosin-like 1 (TMSL1), mRNA.		-0.41825	-0.85575	-0.5704	-0.8984	-1.1781	-0.8086	-0.86725	-0.54855	-0.68995	-0.21865	-1.3244
3	688	GI_33386702-S	TMSL2	NM_182793.1	Homo sapiens thymosin-like 2 (TMSL2), mRNA.		-0.49765	-0.54575	-0.630533	-0.7957	-1.20545	-0.94535	-1.00195	-0.60445	-0.62295	-0.6599	-0.8988
3	696	GI_33519457-A	MCL1	NM_182763.1	Homo sapiens myeloid cell leukemia sequence 1 (BCL2-related) (MCL1), transcript variant 2, mRNA.	go_process: apoptotic program [goid 0008632] [evidence P] [pmid 7682708]; go_process: heat shock response [goid 0006951] [evidence P] [pmid 8790944]; go_process: development [goid 0007275] [evidence P] [pmid 8790944]	-0.52665	-0.5214	-0.2177	-0.63495	-0.83005	-0.78475	-0.79155	-0.5137	-0.68925	-0.8022	-1.1099
3	711	GI_33946335-S	ID2	NM_002166.4	Homo sapiens inhibitor of DNA binding 2, dominant negative helix-loop-helix protein (ID2), mRNA.	go_component: nucleus [goid 0005634] [evidence IEA]; go_process: development [goid 0007275] [evidence TAS] [pmid 1741406]	-0.4402	-1.5097	-0.8386	-0.8354	-0.9454	-0.91025	-0.9568	-0.65595	-0.8251	-0.7054	-0.91705
3	726	GI_34147412-S	MGC11061	NM_032312.2	Homo sapiens hypothetical protein MGC11061 (MGC11061), mRNA.		-0.2358	-0.36735	-0.3892	-0.63425	-0.71825	-0.69605	-0.7661	-0.56785	-0.68485	-0.22005	-0.7531
3	766	GI_34222266-S	STXBP4	NM_178509.3	Homo sapiens syntaxin binding protein 4 (STXBP4), mRNA.		-0.26125	-0.19635	-0.322367	-0.56005	-0.65955	-0.7611	-0.95265	-0.5026	-0.48475	-0.1877	-0.5849
3	811	GI_37538715-S	LOC377524	XM_352660.1	Homo sapiens similar to peptidylprolyl isomerase A (LOC377524), mRNA.		-0.5671	-1.1535	-0.639433	-1.0161	-1.3679	-0.8448	-0.7882	-0.5512	-0.6457	0.1199	-0.97055
3	824	GI_37541731-S	LOC91561	XM_039218.9	Homo sapiens similar to ribosomal protein S2; 40S ribosomal protein S2 (LOC91561), mRNA.		-0.37235	-0.63815	-0.6138	-0.91695	-0.7722	-0.68115	-0.87245	-0.38355	-0.284	-0.5342	-0.77965
3	834	GI_37543009-S	LOC376138	XM_352084.1	Homo sapiens similar to 60S ribosomal protein L10 (QM protein) (Tumor suppressor QM) (Laminin receptor homolog) (LOC376138), mRNA.		-0.261	-0.6624	-0.512433	-0.84465	-1.0701	-0.92	-1.08105	-0.66205	-0.61855	-0.62195	-0.9255
3	840	GI_37545376-S	LOC253512	XM_170736.3	Homo sapiens hypothetical protein LOC253512 (LOC253512), mRNA.		-0.4072	-0.9111	-0.486467	-0.3288	-0.4237	-0.7007	-0.88895	-0.67475	-0.67385	-0.6816	-0.7667
3	855	GI_37548628-S	LOC343384	XM_291544.2	Homo sapiens similar to peptidyl-Pro cis trans isomerase (LOC343384), mRNA.		-0.4001	-0.8988	-0.564733	-0.9067	-1.1152	-0.75605	-0.9779	-0.4371	-0.47025	-0.1312	-0.7921
3	858	GI_37549400-S	LOC344178	XM_292963.2	Homo sapiens similar to peptidylprolyl isomerase A (cyclophilin A) (LOC344178), mRNA.		-0.6371	-1.062	-0.6306	-0.9646	-0.94095	-0.6619	-0.71795	-0.4498	-0.30385	-0.2804	-0.7402
3	859	GI_37549413-S	LOC150739	XM_092267.2	Homo sapiens similar to keratin 8 (LOC150739), mRNA.		-0.5929	-0.625	-0.544833	-0.89895	-0.71115	-0.72225	-0.5099	-0.60955	-0.66735	-0.54225	-1.04415
3	863	GI_37550882-S	LOC375936	XM_351991.1	Homo sapiens similar to peptidylprolyl isomerase A (cyclophilin A) (LOC375936), mRNA.		-0.40095	-0.9091	-0.545867	-0.81455	-1.09975	-0.6608	-0.7098	-0.57325	-0.31815	-0.26325	-0.83225
3	867	GI_37552150-S	LOC154165	XM_087859.4	Homo sapiens similar to 60S ribosomal protein L21 (LOC154165), mRNA.		-0.38795	-0.49335	-0.4525	-0.68255	-1.11275	-0.77265	-0.9466	-0.5655	-0.4508	-0.6587	-1.02865
3	873	GI_37555891-S	LOC377678	XM_352744.1	Homo sapiens similar to large subunit ribosomal protein L36a (LOC377678), mRNA.		-0.30105	-0.61025	-0.600233	-0.5401	-0.9097	-0.69425	-0.7648	-0.54055	-0.4989	-0.2145	-0.73875
3	893	GI_38045905-A	GI_38045905-A	NM_198156.1	Homo sapiens von Hippel-Lindau syndrome (VHL), transcript variant 2, mRNA.	go_component: cytosol [goid 0005829] [evidence TAS] [pmid 7604013]; go_component: nucleus [goid 0005634] [evidence TAS] [pmid 7604013]; go_component: endoplasmic reticulum [goid 0005783] [evidence NAS]; go_component: mitochondrion [goid 0005739] [evidence NAS]; go_function: transcription factor binding [goid 0008134] [evidence TAS] [pmid 7660122]; go_function: tumor suppressor [goid 0008181] [evi…	-0.27595	-0.6424	-0.390733	-0.728	-0.81195	-0.67085	-0.72945	-0.45465	-0.51345	-0.655	-1.23535
3	1001	GI_41146530-S	LOC389141	XM_371658.1	Homo sapiens similar to laminin receptor 1 (ribosomal protein SA); P40-3, functional; P40-8, functional; laminin receptor 1 (67kD, ribosomal protein SA) (LOC389141), mRNA.		-0.2074	-0.57855	-0.5704	-0.68175	-0.7179	-0.62205	-0.618	-0.5332	-0.38645	-0.65045	-0.9992
3	1011	GI_41191502-S	LOC391454	XM_372964.1	Homo sapiens similar to ATP synthase alpha chain, mitochondrial precursor (LOC391454), mRNA.		-0.3974	-0.6223	-0.760533	-0.87375	-1.1586	-0.66125	-1.0385	-0.6166	-0.5514	-0.3586	-0.8026
3	1013	GI_41196188-S	LOC389425	XM_371843.1	Homo sapiens similar to ribosomal protein S27a (LOC389425), mRNA.		-0.3705	-0.5154	-0.800967	-0.8421	-0.97925	-0.7872	-1.1639	-0.7	-0.93665	-0.58625	-0.94375
3	1015	GI_41197110-S	LOC389387	XM_371819.1	Homo sapiens similar to 60S ribosomal protein L12 (LOC389387), mRNA.		-0.2036	-0.4467	-0.452667	-0.6663	-0.79395	-0.60775	-0.85615	-0.5424	-0.27865	-0.70855	-0.89155
3	1016	GI_41202045-S	LOC387845	XM_370684.1	Homo sapiens similar to Elongation factor 1-alpha 1 (EF-1-alpha-1) (Elongation factor 1 A-1) (eEF1A-1) (Elongation factor Tu) (EF-Tu) (LOC387845), mRNA.		-0.3128	-0.49345	-0.5776	-0.80345	-0.83245	-0.68555	-0.6695	-0.45705	-0.6117	-0.36365	-0.85855
3	1029	GI_41327727-S	CLTC	NM_004859.2	Homo sapiens clathrin, heavy polypeptide (Hc) (CLTC), mRNA.	go_component: coated pit [goid 0005905] [evidence IEA]; go_component: clathrin coat [goid 0030118] [evidence NAS] [pmid 1765375]; go_component: clathrin vesicle coat [goid 0030125] [evidence IEA]; go_function: structural molecule activity [goid 0005198] [evidence NAS] [pmid 1765375]; go_process: intracellular protein transport [goid 0006886] [evidence NAS] [pmid 1765375]	-0.52895	-0.76585	-0.270167	-0.64745	-0.73435	-0.7735	-0.54345	-0.14415	-0.59825	0.00975	-0.8083
3	1067	GI_42656013-S	LOC284722	XM_209337.4	Homo sapiens similar to coiled-coil-helix-coiled-coil-helix domain containing 2; 16.7kD protein; chromosome 7 open reading frame 17 (LOC284722), mRNA.		-0.2377	-0.8315	-0.673467	-0.4157	-1.11445	-0.853	-0.9713	-0.8408	-0.4711	-0.55815	-0.6407
3	1069	GI_42656249-S	LOC389018	XM_371547.2	Homo sapiens similar to Elongation factor 1-alpha 1 (EF-1-alpha-1) (Elongation factor 1 A-1) (eEF1A-1) (Elongation factor Tu) (EF-Tu) (LOC389018), mRNA.		-0.3177	-0.491	-0.6863	-0.70275	-0.85665	-0.7518	-0.84255	-0.55575	-0.69475	-0.4234	-0.5207
3	1088	GI_42659646-S	LOC401706	XM_377240.1	Homo sapiens similar to peptidylprolyl isomerase A (cyclophilin A) (LOC401706), mRNA.		-0.30595	-0.705	-0.835167	-0.93375	-1.18575	-0.82285	-0.9292	-0.6055	-0.5122	-0.4646	-0.72535
3	1090	GI_42660017-S	LOC400006	XM_378342.1	Homo sapiens hypothetical gene supported by BC003510; NM_002823 (LOC400006), mRNA.		-0.4476	-0.6374	-0.623	-0.9356	-1.0284	-0.8172	-0.79935	-0.5409	-0.4943	-0.5119	-1.2213
3	1092	GI_42660190-S	LOC387933	XM_370728.2	Homo sapiens similar to heterogeneous nuclear ribonucleoprotein A3 (LOC387933), mRNA.		-0.5463	-0.61115	-0.795333	-0.88125	-1.08255	-0.858	-0.707	-0.39345	-0.662	-0.16415	-0.69395
3	1095	GI_42660576-S	LOC400452	XM_375261.1	Homo sapiens similar to Nonhistone chromosomal protein HMG-14 (High-mobility group nucleosome binding domain 1) (LOC400452), mRNA.		-0.27365	-0.53465	-0.772267	-0.97345	-1.0923	-0.9673	-1.0787	-0.75485	-0.8372	-0.40815	-0.85505
3	1099	GI_42661295-S	LOC400587	XM_375426.1	Homo sapiens similar to 60S ribosomal protein L21 (LOC400587), mRNA.		-0.26415	-0.4395	-0.393533	-0.8182	-0.8068	-0.4864	-0.75145	-0.3821	-0.48415	-0.6372	-0.86745
3	1107	GI_42662582-S	LOC401605	XM_377027.1	Homo sapiens similar to heat shock 70kD protein binding protein; progesterone receptor-associated p48 protein; putative tumor suppressor ST13; Hsp70-interacting protein (LOC401605), mRNA.		-0.34665	-0.39765	-0.529667	-0.66195	-0.898	-0.63505	-0.7058	-0.67205	-0.57415	-0.1638	-0.54755
3	1159	GI_4504090-S	GPR30	NM_001505.1	Homo sapiens G protein-coupled receptor 30 (GPR30), mRNA.	go_component: integral to plasma membrane [goid 0005887] [evidence TAS] [pmid 8920907]; go_function: G-protein coupled receptor activity [goid 0004930] [evidence P] [pmid 8920907]; go_function: rhodopsin-like receptor activity [goid 0001584] [evidence IEA]; go_function: purinergic nucleotide receptor activity, G-protein coupled [goid 0045028] [evidence IEA]; go_process: G-protein coupled receptor…	-0.2973	-1.062	-1.11955	-1.2136	-1.1653	-0.6395	-0.72965	-0.76335	-0.42995	-0.6401	-0.88365
3	1173	GI_4505058-S	TACSTD1	NM_002354.1	Homo sapiens tumor-associated calcium signal transducer 1 (TACSTD1), mRNA.	go_component: plasma membrane [goid 0005886] [evidence TAS]; go_component: integral to membrane [goid 0016021] [evidence IEA]; go_function: lymphocyte antigen [goid 0005557] [evidence TAS]; go_function: tumor antigen [goid 0008222] [evidence NR]	-0.36065	-0.4175	-0.406567	-0.6942	-0.87635	-0.87755	-0.73685	-0.6308	-0.85645	-0.38975	-0.92215
3	1289	GI_5360207-I	IDS	NM_006123.1	Homo sapiens iduronate 2-sulfatase (Hunter syndrome) (IDS), transcript variant 2, mRNA.	go_component: lysosome [goid 0005764] [evidence NR]; go_function: iduronate-2-sulfatase activity [goid 0004423] [evidence P] [pmid 2122463]	-0.01695	-0.474	-0.374933	-0.70135	-0.89145	-0.66835	-0.8368	-0.54	-0.48275	-0.207	-0.82495
3	1414	GI_8923298-S	FLJ20315	NM_017763.1	Homo sapiens hypothetical protein FLJ20315 (FLJ20315), mRNA.	go_component: nucleus [goid 0005634] [evidence IEA]; go_function: DNA binding [goid 0003677] [evidence IEA]; go_process: regulation of transcription, DNA-dependent [goid 0006355] [evidence IEA]	-0.15495	-1.635	-1.2114	-0.66895	-0.44695	-0.35725	-0.5359	-0.47325	-0.28495	-0.30725	-0.57815
3	1431	GI_9506686-S	RTP801	NM_019058.1	Homo sapiens DNA-damage-inducible transcript 4 (DDIT4), mRNA.		-0.3599	-0.6554	-0.682067	-0.6891	-0.6816	-0.9399	-0.68185	-1.1529	-0.69375	-0.5179	-0.18265
3	1448	hmm22276-S	hmm22276	null	Gnomon gene hmm22276 , RefSeq build 34		-0.4222	-0.4148	-0.6621	-0.67785	-1.05985	-0.77475	-0.58	-0.49075	-0.57275	0.16625	-0.5768
3	1455	hmm29156-S	hmm29156	null	Gnomon gene hmm29156 , RefSeq build 34		-0.38385	-1.02695	-0.50775	-0.4918	-1.3033	-1.0099	-1.0888	-0.8789	-0.6234	-0.1177	-1.106
4	113	GI_14165271-S	PINK1	NM_032409.1	Homo sapiens PTEN induced putative kinase 1 (PINK1), mRNA.	go_function: protein-tyrosine kinase activity [goid 0004713] [evidence IEA]; go_function: ATP binding [goid 0005524] [evidence IEA]; go_function: protein serine/threonine kinase activity [goid 0004674] [evidence IEA]; go_function: transferase activity [goid 0016740] [evidence IEA]; go_process: protein amino acid phosphorylation [goid 0006468] [evidence IEA]	0.05055	-0.29385	-0.445767	-0.84975	-0.9019	-0.94105	-0.91325	-1.00045	-0.7844	-1.04295	-1.3151
4	274	GI_20149554-S	SERPINB1	NM_030666.2	Homo sapiens serine (or cysteine) proteinase inhibitor, clade B (ovalbumin), member 1 (SERPINB1), mRNA.	go_component: cytoplasm [goid 0005737] [evidence NAS]; go_function: serpin [goid 0004868] [evidence NAS] [pmid 9630619]; go_function: enzyme regulator activity [goid 0030234] [evidence NAS]; go_function: serine protease inhibitor activity [goid 0004867] [evidence NAS] [pmid 1376927]	0.02095	-0.48635	-0.6095	-0.82045	-1.02505	-0.85025	-0.8672	-0.8933	-0.7333	-0.7582	-1.0114
4	377	GI_22095352-S	BCAS3	NM_017679.2	Homo sapiens breast carcinoma amplified sequence 3 (BCAS3), mRNA.	go_component: nucleus [goid 0005634] [evidence IEA]; go_process: cell growth and/or maintenance [goid 0008151] [evidence IEA]	-0.20185	-0.4004	-0.696533	-0.85385	-1.10145	-1.0397	-1.12655	-1.14365	-0.8549	-1.149	-1.19625
4	524	GI_28376644-S	MGC10500	NM_031477.2	Homo sapiens hypothetical protein MGC10500 (MGC10500), mRNA.		0.06225	-0.03715	-0.857167	-0.9737	-1.10595	-1.13075	-1.1838	-1.173	-1.06405	-1.14315	-1.16035
4	645	GI_32171181-S	ID3	NM_002167.2	Homo sapiens inhibitor of DNA binding 3, dominant negative helix-loop-helix protein (ID3), mRNA.	go_component: nucleus [goid 0005634] [evidence IEA]; go_function: transcription co-repressor activity [goid 0003714] [evidence TAS] [pmid 8437843]; go_process: development [goid 0007275] [evidence TAS] [pmid 1628620]	-0.02055	-0.6713	-0.624533	-0.6905	-0.85205	-0.8387	-1.1247	-1.10155	-0.97975	-1.2418	-1.02805
4	690	GI_33457353-S	BAK1	NM_001188.2	Homo sapiens BCL2-antagonist/killer 1 (BAK1), mRNA.	go_component: integral to membrane [goid 0016021] [evidence IEA]; go_function: apoptosis regulator activity [goid 0016329] [evidence IEA]; go_process: apoptotic mitochondrial changes [goid 0008637] [evidence TAS] [pmid 10365962]; go_process: induction of apoptosis [goid 0006917] [evidence NR]; go_process: apoptosis [goid 0006915] [evidence IEA]	-0.1387	-0.5266	-0.746967	-0.8911	-1.0234	-0.794	-0.85045	-1.10915	-0.7991	-0.9005	-0.73125
4	719	GI_34147343-S	KIAA1533	NM_020895.2	Homo sapiens KIAA1533 (KIAA1533), mRNA.		0.03245	-0.36065	-0.712	-0.8392	-0.77215	-0.82135	-1.0992	-0.92445	-0.6955	-1.0999	-0.9191
4	788	GI_34335259-S	PRIC285	NM_033405.2	Homo sapiens peroxisomal proliferator-activated receptor A interacting complex 285 (PRIC285), mRNA.	go_component: nucleus [goid 0005634] [evidence IEA]; go_function: ribonuclease activity [goid 0004540] [evidence IEA]; go_function: helicase activity [goid 0004386] [evidence IEA]; go_function: ATP binding [goid 0005524] [evidence IEA]; go_function: DNA binding [goid 0003677] [evidence IEA]; go_function: transcription co-activator activity [goid 0003713] [evidence NAS]; go_function: RNA binding […	0.02255	-0.3329	-0.68	-0.73435	-0.859	-0.8863	-1.2407	-1.05895	-0.8518	-1.0973	-1.141
4	909	GI_38327635-S	C14orf4	NM_024496.2	Homo sapiens chromosome 14 open reading frame 4 (C14orf4), mRNA.	go_component: nucleus [goid 0005634] [evidence NAS] [pmid 11095982]; go_function: electron transporter activity [goid 0005489] [evidence IEA]; go_function: molecular_function unknown [goid 0005554] [evidence ND]; go_process: electron transport [goid 0006118] [evidence IEA]; go_process: biological_process unknown [goid 0000004] [evidence ND]	0.0353	-0.4307	-0.713133	-0.8298	-0.98375	-0.74085	-0.8305	-0.85855	-0.5797	-0.74915	-0.82815
4	967	GI_40254981-S	GI_40254981-S	NM_031453.2	Homo sapiens chromosome 10 open reading frame 45 (C10orf45), mRNA.		-0.1527	-0.5047	-0.9629	-0.8503	-0.70735	-0.7958	-0.8741	-0.8009	-0.9447	-0.92445	-1.02965
4	979	GI_40317614-A	TMEPAI	NM_020182.3	Homo sapiens transmembrane, prostate androgen induced RNA (TMEPAI), transcript variant 1, mRNA.	go_component: integral to membrane [goid 0016021] [evidence NAS] [pmid 10873380]; go_function: molecular_function unknown [goid 0005554] [evidence ND]; go_process: androgen receptor signaling pathway [goid 0030521] [evidence NAS] [pmid 10873380]	0.0601	-0.2098	-0.779067	-0.7944	-0.8657	-0.903	-0.96295	-1.0955	-1.0988	-1.1774	-1.172
4	991	GI_40788009-S	DAF	NM_000574.2	Homo sapiens decay accelerating factor for complement (CD55, Cromer blood group system) (DAF), mRNA.	go_component: soluble fraction [goid 0005625] [evidence P] [pmid 2433596]; go_component: integral to plasma membrane [goid 0005887] [evidence P] [pmid 2433596]	-0.0133	-0.3704	-0.706133	-1.05325	-0.95515	-0.9775	-0.94735	-0.9805	-1.06015	-0.9696	-1.2112
4	1299	GI_5454099-S	TACC1	NM_006283.1	Homo sapiens transforming, acidic coiled-coil containing protein 1 (TACC1), mRNA.	go_component: kinesin complex [goid 0005871] [evidence IEA]; go_component: nucleus [goid 0005634] [evidence IEA]; go_process: oncogenesis [goid 0007048] [evidence TAS] [pmid 10366448]	-0.18205	-0.41155	-0.8546	-0.8082	-0.6692	-1.11505	-0.80225	-0.72215	-1.1608	-1.04645	-1.1914
4	1368	GI_7662163-S	GI_7662163-S	NM_014732.1	Homo sapiens KIAA0513 gene product (KIAA0513), mRNA.		-0.00935	-0.3553	-0.6789	-0.8522	-0.9182	-0.92285	-1.0509	-1.25705	-0.84105	-1.20975	-1.1854
4	1373	GI_7705372-S	EPLIN	NM_016357.1	Homo sapiens epithelial protein lost in neoplasm beta (EPLIN), mRNA.	go_component: focal adhesion [goid 0008357] [evidence NR]; go_component: actin cytoskeleton [goid 0015629] [evidence NR]	-0.16745	-0.35555	-0.473433	-0.6995	-0.97365	-0.96475	-0.93885	-0.9696	-1.1696	-1.00415	-0.96055
4	1394	GI_8051576-A	ABCG1	NM_016818.1	Homo sapiens ATP-binding cassette, sub-family G (WHITE), member 1 (ABCG1), transcript variant 2, mRNA.	go_component: membrane fraction [goid 0005624] [evidence P] [pmid 9034316]; go_component: integral to plasma membrane [goid 0005887] [evidence P] [pmid 9034316]; go_function: L-tryptophan transporter activity [goid 0015196] [evidence P] [pmid 9034316]; go_function: purine nucleotide transporter activity [goid 0015216] [evidence P] [pmid 9034316]; go_function: ATP binding [goid 0005524] [evidence …	0.12145	-0.4594	-0.666667	-0.66565	-0.9676	-0.8793	-1.18405	-1.22145	-0.82045	-1.0373	-1.1455
5	53	GI_13112049-A	FGFR4	NM_022963.1	Homo sapiens fibroblast growth factor receptor 4 (FGFR4), transcript variant 2, mRNA.	go_component: integral to plasma membrane [goid 0005887] [evidence TAS] [pmid 10918587]; go_function: fibroblast growth factor receptor activity [goid 0005007] [evidence TAS] [pmid 10918587]; go_function: protein-tyrosine kinase activity [goid 0004713] [evidence IEA]; go_function: ATP binding [goid 0005524] [evidence IEA]; go_function: receptor activity [goid 0004872] [evidence IEA]; go_function:…	-0.22565	-0.6028	-0.3998	-0.5464	-0.61835	-0.49645	-0.91625	-0.82445	-0.8545	-0.88665	-1.1849
5	70	GI_13375849-S	B7-H4	NM_024626.1	Homo sapiens immune costimulatory protein B7-H4 (B7-H4), mRNA.		-0.082	-0.36915	-0.516067	-0.59925	-0.58735	-0.59265	-0.80555	-0.7878	-0.8786	-0.87145	-0.7569
5	183	GI_17136074-S	AXUD1	NM_033027.2	Homo sapiens AXIN1 up-regulated 1 (AXUD1), mRNA.	go_component: nucleus [goid 0005634] [evidence IEA]; go_process: apoptosis [goid 0006915] [evidence IEA]	0.2629	-0.2758	-0.509567	-0.63695	-0.79225	-0.61015	-0.79075	-0.74585	-0.58935	-0.9187	-0.923
5	195	GI_17511208-S	TENS1	NM_022748.6	Homo sapiens tensin-like SH2 domain containing 1 (TENS1), mRNA.	go_function: protein-tyrosine-phosphatase activity [goid 0004725] [evidence IEA]; go_function: phosphoprotein phosphatase activity [goid 0004721] [evidence IEA]; go_process: intracellular signaling cascade [goid 0007242] [evidence IEA]; go_process: protein amino acid dephosphorylation [goid 0006470] [evidence IEA]	0.0501	-0.16665	-0.235167	-0.66445	-0.55945	-0.72015	-0.8852	-1.076	-0.9599	-1.1475	-1.1563
5	208	GI_18201877-S	C20orf108	NM_080821.1	Homo sapiens chromosome 20 open reading frame 108 (C20orf108), mRNA.	go_component: integral to membrane [goid 0016021] [evidence IEA]	-0.3615	-0.53295	-0.488033	-0.64915	-0.756	-0.87805	-0.79395	-0.82185	-0.866	-0.906	-1.1417
5	227	GI_19557649-S	HIST1H2AE	NM_021052.2	Homo sapiens histone 1, H2ae (HIST1H2AE), mRNA.	go_component: chromosome [goid 0005694] [evidence IEA]; go_component: nucleus [goid 0005634] [evidence IEA]; go_component: nucleosome [goid 0005718] [evidence NAS]; go_component: nucleosome [goid 0000786] [evidence NAS]; go_function: DNA binding [goid 0003677] [evidence NAS]; go_process: nucleosome assembly [goid 0006334] [evidence NAS]; go_process: chromosome organization and biogenesis (sensu E…	0.0562	-0.31375	-0.321767	-0.29865	-0.52885	-0.31245	-0.7583	-0.8805	-0.9193	-0.99265	-1.1841
5	284	GI_20336750-A	HIST1H2BD	NM_021063.2	Homo sapiens histone 1, H2bd (HIST1H2BD), transcript variant 1, mRNA.	go_component: chromosome [goid 0005694] [evidence IEA]; go_component: nucleus [goid 0005634] [evidence IEA]; go_component: nucleosome [goid 0005718] [evidence IEA]; go_component: nucleosome [goid 0000786] [evidence IEA]; go_function: DNA binding [goid 0003677] [evidence IEA]; go_process: nucleosome assembly [goid 0006334] [evidence IEA]; go_process: chromosome organization and biogenesis (sensu E…	0.0417	-0.2414	-0.223133	-0.4205	-0.5052	-0.58425	-0.96125	-1.06945	-0.9193	-0.7591	-0.81395
5	285	GI_20336751-I	HIST1H2BD	NM_138720.1	Homo sapiens histone 1, H2bd (HIST1H2BD), transcript variant 2, mRNA.	go_component: chromosome [goid 0005694] [evidence IEA]; go_component: nucleus [goid 0005634] [evidence IEA]; go_component: nucleosome [goid 0005718] [evidence IEA]; go_component: nucleosome [goid 0000786] [evidence IEA]; go_function: DNA binding [goid 0003677] [evidence IEA]; go_process: nucleosome assembly [goid 0006334] [evidence IEA]; go_process: chromosome organization and biogenesis (sensu E…	0.06265	-0.0222	-0.0519333	-0.35285	-0.45	-0.59205	-0.88385	-1.24335	-1.19935	-0.82225	-0.77165
5	297	GI_21071025-S	HIST1H1C	NM_005319.3	Homo sapiens histone 1, H1c (HIST1H1C), mRNA.	go_component: chromosome [goid 0005694] [evidence IEA]; go_component: nucleus [goid 0005634] [evidence IEA]; go_component: nucleosome [goid 0005718] [evidence NAS]; go_component: nucleosome [goid 0000786] [evidence NAS]; go_function: DNA binding [goid 0003677] [evidence NAS]; go_process: nucleosome assembly [goid 0006334] [evidence NAS]; go_process: chromosome organization and biogenesis (sensu E…	-0.03645	-0.5074	-0.240967	-0.47205	-0.51015	-0.46985	-0.9231	-0.7058	-0.6574	-1.2364	-1.497
5	312	GI_21359942-S	RHBDF1	NM_022450.2	Homo sapiens rhomboid family 1 (Drosophila) (RHBDF1), mRNA.		0.2152	0.03815	-0.3522	-0.45765	-0.40265	-0.8239	-1.03085	-0.9859	-1.0051	-0.85035	-0.75455
5	339	GI_21389622-S	PROM2	NM_144707.1	Homo sapiens prominin 2 (PROM2), mRNA.		0.03775	-0.1227	-0.3882	-0.30105	-0.5307	-0.6708	-0.83	-0.9382	-0.9298	-0.9761	-0.64925
5	341	GI_21396483-S	HIST1H2BE	NM_003523.2	Homo sapiens histone 1, H2be (HIST1H2BE), mRNA.	go_component: chromosome [goid 0005694] [evidence IEA]; go_component: nucleus [goid 0005634] [evidence IEA]; go_component: nucleosome [goid 0005718] [evidence NAS] [pmid 9119399]; go_component: nucleosome [goid 0000786] [evidence NAS] [pmid 9119399]; go_function: DNA binding [goid 0003677] [evidence NAS] [pmid 9119399]; go_process: nucleosome assembly [goid 0006334] [evidence NAS] [pmid 9119399];…	-0.29625	-0.6741	-0.229867	-0.4982	-0.60285	-0.3593	-0.8354	-0.7154	-0.72435	-1.287	-1.19925
5	347	GI_21536270-I	EVA1	NM_005797.2	Homo sapiens epithelial V-like antigen 1 (EVA1), transcript variant 1, mRNA.	go_component: cytoskeleton [goid 0005856] [evidence TAS] [pmid 9585423]; go_component: integral to membrane [goid 0016021] [evidence IEA]; go_function: cell adhesion molecule activity [goid 0005194] [evidence IEA] [pmid 9585423]; go_process: homophilic cell adhesion [goid 0007156] [evidence TAS] [pmid 9585423]; go_process: embryogenesis and morphogenesis [goid 0007345] [evidence TAS] [pmid 958542…	-0.2909	-0.07195	-0.366433	-0.23275	-0.5055	-0.7647	-1.0904	-0.86615	-1.1372	-1.21135	-1.26445
5	354	GI_21536443-A	BZRP	NM_007311.2	Homo sapiens benzodiazapine receptor (peripheral) (BZRP), transcript variant PBR-S, mRNA.	go_component: mitochondrial outer membrane [goid 0005741] [evidence NR]; go_function: benzodiazepine receptor activity [goid 0008503] [evidence E] [pmid 1326278]; go_process: mitochondrial translocation [goid 0006628] [evidence E] [pmid 1326278]	0.05005	-0.35	-0.204633	-0.26825	-0.3443	-0.48215	-0.7874	-0.9524	-0.77	-1.0896	-1.07105
5	358	GI_21687059-S	LOC124220	NM_145252.1	Homo sapiens similar to common salivary protein 1 (LOC124220), mRNA.		0.01615	-0.3631	-0.5138	-0.4627	-0.64095	-0.6651	-0.9988	-0.97955	-0.6213	-0.9059	-1.08845
5	371	GI_22035628-A	LTC4S	NM_145867.1	Homo sapiens leukotriene C4 synthase (LTC4S), transcript variant 1, mRNA.	go_component: microsome [goid 0005792] [evidence TAS] [pmid 1454853]; go_component: integral to membrane [goid 0016021] [evidence TAS] [pmid 8052639]; go_component: membrane fraction [goid 0005624] [evidence TAS] [pmid 8052639]; go_function: leukotriene-C4 synthase activity [goid 0004464] [evidence TAS] [pmid 8052639]; go_function: enzyme activator activity [goid 0008047] [evidence IEA]; go_funct…	-0.13685	-0.3518	-0.312867	-0.40275	-0.59305	-0.5978	-0.76475	-0.68095	-0.65105	-1.1611	-0.90975
5	378	GI_22202618-A	CTSL	NM_145918.1	Homo sapiens cathepsin L (CTSL), transcript variant 2, mRNA.	go_component: lysosome [goid 0005764] [evidence NR]; go_function: cathepsin L activity [goid 0004217] [evidence TAS] [pmid 8419312]; go_function: hydrolase activity [goid 0016787] [evidence IEA]; go_process: proteolysis and peptidolysis [goid 0006508] [evidence IEA]	-0.08625	-0.4258	-0.3245	-0.3493	-0.6139	-0.54985	-0.72135	-0.5937	-0.66145	-1.009	-0.89765
5	415	GI_23943849-I	CAMK1D	NM_153498.1	Homo sapiens calcium/calmodulin-dependent protein kinase ID (CAMK1D), transcript variant 2, mRNA.	go_function: ATP binding [goid 0005524] [evidence IEA]; go_function: protein serine/threonine kinase activity [goid 0004674] [evidence IEA]; go_function: transferase activity [goid 0016740] [evidence IEA]; go_process: protein amino acid phosphorylation [goid 0006468] [evidence IEA]	0.04925	-0.0689	-0.2407	-0.45435	-0.5643	-0.37955	-0.66725	-0.6831	-0.7287	-0.80185	-0.89065
5	430	GI_24308405-S	Ses2	NM_138355.1	Homo sapiens secernin 2 (Ses2), mRNA.		-0.134	-0.3229	-0.301433	-0.309	-0.32785	-0.45305	-0.76295	-0.5866	-0.7499	-0.98155	-0.8635
5	474	GI_27436923-S	HIST2H2AC	NM_003517.2	Homo sapiens histone 2, H2ac (HIST2H2AC), mRNA.	go_component: chromosome [goid 0005694] [evidence IEA]; go_component: nucleus [goid 0005634] [evidence IEA]; go_component: nucleosome [goid 0005718] [evidence NAS]; go_function: DNA binding [goid 0003677] [evidence NAS]; go_process: nucleosome assembly [goid 0006334] [evidence NAS]; go_process: chromosome organization and biogenesis (sensu Eukarya) [goid 0007001] [evidence NAS]	-0.0346	-0.42555	-0.155067	-0.44165	-0.3354	-0.4952	-0.6149	-0.8235	-0.83005	-0.924	-1.06905
5	516	GI_27894284-I	PACE4	NM_138325.2	Homo sapiens paired basic amino acid cleaving system 4 (PACE4), transcript variant 6, mRNA.	go_function: subtilase activity [goid 0004289] [evidence TAS] [pmid 1741956]; go_function: hydrolase activity [goid 0016787] [evidence IEA]; go_process: proteolysis and peptidolysis [goid 0006508] [evidence TAS] [pmid 1741956]; go_process: cell-cell signaling [goid 0007267] [evidence TAS] [pmid 1741956]	0.07515	-0.23685	-0.219033	-0.6407	-0.59185	-0.59585	-0.873	-0.81585	-0.6543	-0.7528	-0.9661
5	528	GI_28416952-S	ACAS2L	NM_032501.2	Homo sapiens acetyl-Coenzyme A synthetase 2 (AMP forming)-like (ACAS2L), nuclear gene encoding mitochondrial protein, mRNA.		0.26025	0.02685	0.0559333	-0.3836	-0.68345	-0.9447	-0.78845	-1.1148	-0.76375	-0.9062	-0.9699
5	537	GI_28916690-A	MUC1	NM_002456.3	Homo sapiens mucin 1, transmembrane (MUC1), mRNA.	go_component: cytoskeleton [goid 0005856] [evidence IEA]; go_component: integral to plasma membrane [goid 0005887] [evidence TAS] [pmid 1697589]; go_function: actin binding [goid 0003779] [evidence IEA]	-0.05775	-0.27995	-0.345633	-0.50715	-0.5937	-0.7226	-0.89145	-0.9797	-0.7994	-0.9118	-0.6689
5	541	GI_29171744-A	PPAP2C	NM_177526.1	Homo sapiens phosphatidic acid phosphatase type 2C (PPAP2C), transcript variant 2, mRNA.	go_component: membrane [goid 0016020] [evidence TAS] [pmid 9607309]; go_function: protein phosphatase activity [goid 0004721] [evidence TAS] [pmid 9607309]; go_function: hydrolase activity [goid 0016787] [evidence IEA]	-0.087	-0.28045	-0.452233	-0.66645	-0.59775	-0.58905	-0.7965	-0.8693	-0.55965	-1.13815	-1.10765
5	546	GI_29728071-S	KIAA0882	XM_093895.6	Homo sapiens KIAA0882 protein (KIAA0882), mRNA.		-0.2158	-0.2716	-0.453167	-0.3648	-0.54635	-0.91985	-1.09665	-0.769	-1.1765	-0.77885	-1.24845
5	553	GI_29740221-S	FLJ10980	XM_035527.8	Homo sapiens hypothetical protein FLJ10980 (FLJ10980), mRNA.		-0.38215	-0.33395	-0.7625	-0.76835	-0.60255	-0.8204	-0.89445	-0.6288	-0.8778	-0.7919	-0.81295
5	569	GI_30410729-A	FUT8	NM_178157.1	Homo sapiens fucosyltransferase 8 (alpha (1,6) fucosyltransferase) (FUT8), transcript variant 5, mRNA.	go_component: Golgi apparatus [goid 0005794] [evidence IEA]; go_component: integral to membrane [goid 0016021] [evidence IEA]; go_function: glycoprotein 6-alpha-L-fucosyltransferase activity [goid 0008424] [evidence IEA] [pmid 9133635]; go_function: transferase activity, transferring glycosyl groups [goid 0016757] [evidence IEA]; go_process: oligosaccharide biosynthesis [goid 0009312] [evidence E…	-0.08255	-0.2245	-0.266767	-0.4061	-0.56535	-0.4561	-0.7915	-0.6554	-0.93775	-0.5773	-1.00925
5	578	GI_31317285-A	WDR21	NM_181341.1	Homo sapiens WD repeat domain 21 (WDR21), transcript variant 3, mRNA.		-0.02455	-0.2856	-0.4449	-0.45585	-0.59325	-0.8322	-0.65225	-0.76415	-0.69805	-0.79525	-0.77155
5	580	GI_31324542-S	CaMKIINalpha	NM_018584.4	Homo sapiens calcium/calmodulin-dependent protein kinase II (CaMKIINalpha), mRNA.		0.1559	-0.022	-0.256267	-0.2677	-0.3888	-0.7027	-0.63675	-0.9269	-0.96435	-1.2705	-1.39265
5	588	GI_31377617-S	UGT1A8	NM_019076.3	Homo sapiens UDP glycosyltransferase 1 family, polypeptide A8 (UGT1A8), mRNA.	go_function: UDP-glycosyltransferase activity [goid 0008194] [evidence P] [pmid 9295054]; go_process: metabolism [goid 0008152] [evidence P] [pmid 9295054]	-0.06395	-0.0527	-0.347567	-0.42675	-0.6398	-0.7982	-0.7793	-0.99995	-1.0318	-1.12775	-1.22195
5	591	GI_31377723-S	NR2F2	NM_021005.2	Homo sapiens nuclear receptor subfamily 2, group F, member 2 (NR2F2), mRNA.	go_component: nucleus [goid 0005634] [evidence TAS] [pmid 1899293]; go_function: ligand-regulated transcription factor activity [goid 0003706] [evidence TAS] [pmid 8530078]; go_function: transcription co-repressor activity [goid 0003714] [evidence TAS] [pmid 1899293]; go_function: ligand-dependent nuclear receptor activity [goid 0004879] [evidence E] [pmid 1899293]; go_function: steroid hormone r…	-0.1061	-0.16165	-0.258867	-0.59235	-0.697	-0.74775	-0.8211	-0.7919	-0.89915	-0.73185	-1.15275
5	606	GI_31542987-S	ITM2B	NM_021999.2	Homo sapiens integral membrane protein 2B (ITM2B), mRNA.	go_component: membrane fraction [goid 0005624] [evidence NR]; go_component: integral to plasma membrane [goid 0005887] [evidence NR]; go_function: structural molecule activity [goid 0005198] [evidence IEA]; go_process: neurogenesis [goid 0007399] [evidence TAS] [pmid 10391242]; go_process: hearing [goid 0007605] [evidence IEA]	-0.13075	-0.21435	-0.3495	-0.3533	-0.6632	-0.6089	-0.92305	-0.6056	-0.9053	-0.9715	-1.02115
5	724	GI_34147386-S	FLJ13612	NM_025202.2	Homo sapiens EF hand domain containing 1 (EFHD1), mRNA.	go_function: calcium ion binding [goid 0005509] [evidence IEA]	0.0919	-0.14745	-0.400867	-0.55125	-0.7772	-0.6397	-0.72835	-1.05	-0.75785	-0.7307	-0.96745
5	729	GI_34147467-S	JM11	NM_033626.2	Homo sapiens JM11 protein (JM11), mRNA.		-0.10765	-0.5231	-0.526433	-0.69885	-0.7886	-0.73245	-0.7554	-0.89645	-0.6479	-0.96445	-1.0671
5	751	GI_34147648-S	TLE2	NM_003260.3	Homo sapiens transducin-like enhancer of split 2 (E(sp1) homolog, Drosophila) (TLE2), mRNA.	go_component: nucleus [goid 0005634] [evidence TAS] [pmid 1303260]; go_process: histogenesis and organogenesis [goid 0007397] [evidence TAS] [pmid 8808280]; go_process: signal transduction [goid 0007165] [evidence TAS] [pmid 8808280]; go_process: regulation of transcription, DNA-dependent [goid 0006355] [evidence IEA]; go_process: frizzled signaling pathway [goid 0007222] [evidence IEA]; go_proce…	0.1206	-0.0097	-0.276	-0.4565	-0.5362	-0.59345	-0.61165	-0.8538	-0.64215	-0.8845	-0.91195
5	760	GI_34222139-S	SLC17A5	NM_012434.3	Homo sapiens solute carrier family 17 (anion/sugar transporter), member 5 (SLC17A5), mRNA.	go_component: lysosomal membrane [goid 0005765] [evidence P] [pmid 10581036]; go_component: membrane fraction [goid 0005624] [evidence P] [pmid 10581036]; go_component: integral to plasma membrane [goid 0005887] [evidence P] [pmid 10581036]; go_component: integral to membrane [goid 0016021] [evidence IEA]; go_function: hydrogen:sugar symporter-transporter activity [goid 0005403] [evidence P] [pmi…	0.0574	-0.1549	-0.3034	-0.3257	-0.60205	-0.5372	-0.9429	-0.98035	-0.94675	-1.02785	-0.9419
5	830	GI_37542174-S	RAB26	XM_352913.1	Homo sapiens RAB26, member RAS oncogene family (RAB26), mRNA.	go_component: cellular_component unknown [goid 0008372] [evidence ND]; go_function: GTP binding [goid 0005525] [evidence NAS] [pmid 11043516]; go_function: RAB small monomeric GTPase activity [goid 0003928] [evidence IEA]; go_process: protein transport [goid 0015031] [evidence IEA]; go_process: small GTPase mediated signal transduction [goid 0007264] [evidence IEA]; go_process: biological_process…	0.1202	-0.36205	-0.371	-0.51765	-0.5635	-0.833	-0.9612	-0.98335	-0.9122	-1.25185	-1.05885
5	865	GI_37551979-S	KIAA1883	XM_055866.5	Homo sapiens KIAA1883 protein (KIAA1883), mRNA.		0.0274	0.05445	-0.132467	-0.28365	-0.37705	-0.6717	-0.8035	-0.9047	-0.7895	-0.80035	-0.7955
5	870	GI_37552549-S	KIAA1683	XM_351182.1	Homo sapiens KIAA1683 protein (KIAA1683), mRNA.		0.2463	-0.19675	-0.5393	-0.5507	-0.35605	-0.8856	-0.77885	-1.05155	-0.8794	-1.02665	-0.9354
5	947	GI_39812261-S	HIST1H3D	NM_003530.3	Homo sapiens histone 1, H3d (HIST1H3D), mRNA.	go_component: chromosome [goid 0005694] [evidence IEA]; go_component: nucleus [goid 0005634] [evidence IEA]; go_component: nucleosome [goid 0005718] [evidence IEA]; go_component: nucleosome [goid 0000786] [evidence IEA]; go_function: DNA binding [goid 0003677] [evidence IEA]; go_process: nucleosome assembly [goid 0006334] [evidence IEA]; go_process: chromosome organization and biogenesis (sensu E…	-0.01615	-0.63355	-0.2895	-0.6013	-0.70195	-0.6669	-0.75855	-0.96375	-0.6968	-0.6119	-0.53935
5	1018	GI_41222851-S	DKFZP564D166	XM_371074.1	Homo sapiens putative ankyrin-repeat containing protein (DKFZP564D166), mRNA.		-0.12835	-0.21285	-0.616433	-0.69395	-0.58075	-0.66925	-0.63645	-0.69445	-0.8979	-0.69535	-1.15585
5	1039	GI_41406053-S	APP	NM_000484.2	Homo sapiens amyloid beta (A4) precursor protein (protease nexin-II, Alzheimer disease) (APP), transcript variant 1, mRNA.	go_component: Golgi apparatus [goid 0005794] [evidence TAS] [pmid 10922078]; go_component: coated pit [goid 0005905] [evidence IEA]; go_component: extracellular [goid 0005576] [evidence TAS] [pmid 10806211]; go_component: endoplasmic reticulum [goid 0005783] [evidence TAS] [pmid 10922078]; go_component: integral to plasma membrane [goid 0005887] [evidence TAS] [pmid 10806211]; go_function: serine…	-0.0757	-0.0215	-0.445267	-0.372	-0.43275	-0.4635	-0.8065	-0.7652	-0.80675	-0.699	-1.05635
5	1050	GI_42476174-S	NCOA7	NM_181782.2	Homo sapiens nuclear receptor coactivator 7 (NCOA7), mRNA.	go_process: cell wall catabolism [goid 0016998] [evidence IEA]	0.0155	0.0626	-0.5981	-0.60605	-0.61035	-0.7771	-0.55985	-0.51755	-0.86495	-0.6325	-0.8543
5	1118	GI_42734506-S	RAB26	NM_014353.3	Homo sapiens RAB26, member RAS oncogene family (RAB26), mRNA.	go_component: cellular_component unknown [goid 0008372] [evidence ND]; go_function: GTP binding [goid 0005525] [evidence NAS] [pmid 11043516]; go_function: RAB small monomeric GTPase activity [goid 0003928] [evidence IEA]; go_process: protein transport [goid 0015031] [evidence IEA]; go_process: small GTPase mediated signal transduction [goid 0007264] [evidence IEA]; go_process: biological_process…	0.0067	-0.20135	-0.3691	-0.41145	-0.51545	-0.6793	-0.85865	-0.8401	-0.8098	-0.9891	-0.7573
5	1119	GI_42741672-S	SAS	NM_005981.3	Homo sapiens sarcoma amplified sequence (SAS), mRNA.	go_component: membrane fraction [goid 0005624] [evidence TAS] [pmid 8134123]; go_component: integral to plasma membrane [goid 0005887] [evidence TAS] [pmid 8134123]; go_process: positive regulation of cell proliferation [goid 0008284] [evidence TAS] [pmid 8134123]	0.0233	-0.29325	-0.3504	-0.4867	-0.618	-0.61665	-0.70935	-0.79505	-0.79465	-0.8487	-0.8938
5	1125	GI_44889480-S	MYO1B	NM_012223.2	Homo sapiens myosin IB (MYO1B), mRNA.	go_component: myosin [goid 0016459] [evidence IEA]; go_function: actin binding [goid 0003779] [evidence IEA]; go_function: ATP binding [goid 0005524] [evidence IEA]; go_function: motor activity [goid 0003774] [evidence IEA]; go_function: calmodulin binding [goid 0005516] [evidence IEA]	-0.22065	0.0762	-0.2247	-0.5368	-0.3373	-0.77255	-0.73905	-0.6949	-1.1031	-0.87365	-1.1679
5	1136	GI_4502370-S	BCAR3	NM_003567.1	Homo sapiens breast cancer anti-estrogen resistance 3 (BCAR3), mRNA.	go_function: guanyl-nucleotide exchange factor activity [goid 0005085] [evidence IEA]; go_process: drug resistance [goid 0009315] [evidence TAS] [pmid 9582273]; go_process: signal transduction [goid 0007165] [evidence P] [pmid 9582273]; go_process: regulation of cell cycle [goid 0000074] [evidence TAS] [pmid 9582273]; go_process: intracellular signaling cascade [goid 0007242] [evidence IEA]; go_p…	-0.03345	-0.5751	-0.7685	-0.69955	-0.69585	-0.52725	-0.80975	-0.90435	-0.77855	-0.81745	-0.85665
5	1139	GI_4502426-S	BMP7	NM_001719.1	Homo sapiens bone morphogenetic protein 7 (osteogenic protein 1) (BMP7), mRNA.	go_process: skeletal development [goid 0001501] [evidence P] [pmid 2357959]	0.2577	0.04485	-0.301733	-0.4759	-0.62595	-0.50975	-0.96345	-0.9223	-0.7314	-1.22585	-1.52115
5	1156	GI_4503794-S	FTH1	NM_002032.1	Homo sapiens ferritin, heavy polypeptide 1 (FTH1), mRNA.	go_component: ferritin complex [goid 0008043] [evidence TAS] [pmid 6589621]; go_function: iron ion binding [goid 0005506] [evidence P] [pmid 3020541]; go_function: binding [goid 0005488] [evidence IEA]; go_function: ferric iron binding [goid 0008199] [evidence IEA]; go_process: intracellular iron ion storage [goid 0006880] [evidence TAS] [pmid 9924025]; go_process: iron ion homeostasis [goid 0006…	-0.1746	-0.5197	-0.3974	-0.70825	-0.74065	-0.8188	-0.9594	-0.63205	-0.59505	-0.98095	-1.307
5	1167	GI_4504720-S	IRF1	NM_002198.1	Homo sapiens interferon regulatory factor 1 (IRF1), mRNA.	go_component: nucleus [goid 0005634] [evidence IEA]; go_function: transcription activating factor [goid 0003710] [evidence E] [pmid 7507207]; go_function: transcription factor activity [goid 0003700] [evidence IEA]; go_function: translation regulator activity [goid 0045182] [evidence IEA]; go_process: oncogenesis [goid 0007048] [evidence TAS] [pmid 7507207]; go_process: transcription from Pol II …	0.01255	-0.6719	-0.318	-0.6228	-0.7517	-0.46235	-0.6726	-0.8127	-0.39875	-0.905	-0.8311
5	1181	GI_4505460-S	ENC1	NM_003633.1	Homo sapiens ectodermal-neural cortex (with BTB-like domain) (ENC1), mRNA.	go_component: cytoskeleton [goid 0005856] [evidence IEA]; go_component: nucleus [goid 0005634] [evidence TAS] [pmid 9566959]; go_function: actin binding [goid 0003779] [evidence IEA]; go_function: protein binding [goid 0005515] [evidence IEA]; go_process: development [goid 0007275] [evidence TAS] [pmid 9566959]; go_process: neurogenesis [goid 0007399] [evidence TAS] [pmid 9566959]	-0.20195	-0.2421	-0.210233	-0.3857	-0.6568	-0.8009	-0.6636	-0.82435	-0.6044	-0.5949	-0.91245
5	1183	GI_4505612-S	PAWR	NM_002583.1	Homo sapiens PRKC, apoptosis, WT1, regulator (PAWR), mRNA.	go_component: cytoplasm [goid 0005737] [evidence TAS] [pmid 8943350]; go_component: nucleus [goid 0005634] [evidence TAS] [pmid 8943350]; go_function: transcription co-repressor activity [goid 0003714] [evidence TAS] [pmid 8943350]; go_function: tumor suppressor [goid 0008181] [evidence TAS] [pmid 8943350]; go_process: negative regulation of cell proliferation [goid 0008285] [evidence TAS] [pmid …	-0.16765	-0.2181	-0.316467	-0.4418	-0.56405	-0.5647	-0.60475	-0.7112	-0.58165	-0.64345	-1.10545
5	1190	GI_4506030-S	PPT1	NM_000310.1	Homo sapiens palmitoyl-protein thioesterase 1 (ceroid-lipofuscinosis, neuronal 1, infantile) (PPT1), mRNA.	go_component: lysosome [goid 0005764] [evidence IEA]; go_function: palmitoyl-(protein) hydrolase activity [goid 0008474] [evidence IEA]; go_function: hydrolase activity [goid 0016787] [evidence IEA]; go_process: neurogenesis [goid 0007399] [evidence TAS] [pmid 7637805]; go_process: vision [goid 0007601] [evidence IEA]; go_process: protein modification [goid 0006464] [evidence IEA]	-0.1247	-0.4113	-0.360267	-0.49995	-0.5413	-0.5481	-0.949	-0.68565	-0.7504	-0.7067	-1.34645
5	1191	GI_4506414-S	RAP1GA1	NM_002885.1	Homo sapiens RAP1, GTPase activating protein 1 (RAP1GA1), mRNA.	go_component: membrane [goid 0016020] [evidence IEA]; go_function: GTPase activator activity [goid 0005096] [evidence TAS] [pmid 1904317]; go_process: signal transduction [goid 0007165] [evidence TAS] [pmid 1904317]	0.15575	0.0395	-0.0989	-0.36735	-0.73175	-0.8063	-0.8868	-1.0365	-0.9227	-0.91125	-0.9773
5	1196	GI_4506788-S	SAT	NM_002970.1	Homo sapiens spermidine/spermine N1-acetyltransferase (SAT), mRNA.	go_function: diamine N-acetyltransferase activity [goid 0004145] [evidence TAS] [pmid 1985966]; go_function: acyltransferase activity [goid 0008415] [evidence IEA]; go_function: transferase activity [goid 0016740] [evidence IEA]	-0.1157	-0.42285	-0.305133	-0.2958	-0.45965	-0.53295	-0.63275	-0.59355	-0.74205	-0.84835	-0.8982
5	1285	GI_5174428-S	ACAA2	NM_006111.1	Homo sapiens acetyl-Coenzyme A acyltransferase 2 (mitochondrial 3-oxoacyl-Coenzyme A thiolase) (ACAA2), nuclear gene encoding mitochondrial protein, mRNA.	go_component: mitochondrion [goid 0005739] [evidence NR]; go_function: 3-oxoacyl-[acyl-carrier protein] reductase activity [goid 0004316] [evidence NR]; go_function: acetyl-CoA C-acyltransferase activity [goid 0003988] [evidence IEA]; go_function: acyltransferase activity [goid 0008415] [evidence IEA]; go_function: transferase activity [goid 0016740] [evidence IEA]; go_process: fatty acid metabol…	-0.1278	-0.4762	-0.415733	-0.66785	-0.74415	-0.79595	-0.81585	-0.7546	-0.55605	-1.11185	-1.09825
5	1318	GI_6382069-S	CRABP2	NM_001878.2	Homo sapiens cellular retinoic acid binding protein 2 (CRABP2), mRNA.	go_function: retinoid binding [goid 0005501] [evidence TAS] [pmid 1334086]; go_function: lipid binding [goid 0008289] [evidence IEA]; go_function: transporter activity [goid 0005215] [evidence IEA]; go_process: epidermal differentiation [goid 0008544] [evidence TAS] [pmid 1654334]; go_process: regulation of transcription, DNA-dependent [goid 0006355] [evidence TAS] [pmid 1334086]; go_process: sig…	-0.234	-0.32335	-0.2241	-0.2648	-0.37525	-0.61545	-0.8052	-0.74685	-0.8191	-1.0237	-1.06285
5	1320	GI_6466449-A	COMT	NM_007310.1	Homo sapiens catechol-O-methyltransferase (COMT), transcript variant S-COMT, mRNA.	go_component: microsome [goid 0005792] [evidence TAS] [pmid 1707278]; go_component: soluble fraction [goid 0005625] [evidence TAS] [pmid 1707278]; go_component: peripheral plasma membrane protein [goid 0000157] [evidence P] [pmid 1707278]; go_component: integral to membrane [goid 0016021] [evidence IEA]; go_function: O-methyltransferase activity [goid 0008171] [evidence TAS] [pmid 1707278]; go_fu…	0.09495	-0.0989	-0.111367	-0.4216	-0.31915	-0.56755	-1.04865	-1.05655	-1.0275	-1.26465	-1.3037
5	1334	GI_7019332-S	NRBP	NM_013392.1	Homo sapiens nuclear receptor binding protein (NRBP), mRNA.	go_component: nucleus [goid 0005634] [evidence TAS] [pmid 10843813]; go_function: SH3/SH2 adaptor protein activity [goid 0005070] [evidence TAS] [pmid 10843813]; go_function: ATP binding [goid 0005524] [evidence IEA]; go_function: receptor activity [goid 0004872] [evidence IEA]; go_function: protein kinase activity [goid 0004672] [evidence IEA]; go_function: transferase activity [goid 0016740] [e…	0.1041	-0.1241	-0.541933	-0.7432	-0.755	-0.7716	-0.54335	-0.7431	-0.6398	-0.895	-1.07265
5	1335	GI_7019342-S	CD24	NM_013230.1	Homo sapiens CD24 antigen (small cell lung carcinoma cluster 4 antigen) (CD24), mRNA.	go_component: plasma membrane [goid 0005886] [evidence NR] [pmid 7959762]; go_process: humoral immune response [goid 0006959] [evidence TAS] [pmid 7959762]	0.01565	0.10265	-0.2514	-0.22575	-0.48435	-0.82715	-0.6978	-0.7362	-1.1422	-0.64835	-0.9268
5	1336	GI_7019372-S	FEZ2	NM_005102.1	Homo sapiens fasciculation and elongation protein zeta 2 (zygin II) (FEZ2), mRNA.	go_function: cell adhesion molecule activity [goid 0005194] [evidence P] [pmid 9096408]; go_process: axon guidance [goid 0007411] [evidence P] [pmid 9096408]; go_process: signal transduction [goid 0007165] [evidence P] [pmid 9096408]; go_process: cell shape and cell size control [goid 0007148] [evidence P] [pmid 9096408]; go_process: neurogenesis [goid 0007399] [evidence P] [pmid 9096408]	-0.0365	0.06745	-0.648467	-0.69285	-0.76785	-0.8348	-0.70445	-0.88845	-1.20585	-0.95855	-0.9106
5	1344	GI_7108342-S	DUSP1	NM_004417.2	Homo sapiens dual specificity phosphatase 1 (DUSP1), mRNA.	go_function: non-membrane spanning protein tyrosine phosphatase activity [goid 0004726] [evidence TAS] [pmid 1406996]; go_function: protein tyrosine/serine/threonine phosphatase activity [goid 0008138] [evidence IEA]; go_function: protein phosphatase type 2C activity [goid 0015071] [evidence IEA]; go_function: protein phosphatase type 2A activity [goid 0000158] [evidence IEA]; go_function: calciu…	0.13785	-0.4259	-0.370967	-0.5228	-0.72185	-0.7296	-0.9452	-0.90255	-0.74685	-0.94555	-1.1
5	1351	GI_7657135-S	GPCR1	NM_014373.1	Homo sapiens G protein-coupled receptor 160 (GPR160), mRNA.	go_component: integral to membrane [goid 0016021] [evidence IEA]; go_function: receptor activity [goid 0004872] [evidence IEA]; go_function: rhodopsin-like receptor activity [goid 0001584] [evidence IEA]; go_process: G-protein coupled receptor protein signaling pathway [goid 0007186] [evidence IEA]	0.0019	0.035	-0.233733	-0.2927	-0.40345	-0.6923	-0.9969	-0.9208	-1.2485	-0.96285	-1.16735
5	1354	GI_7657561-S	SH3BP4	NM_014521.1	Homo sapiens SH3-domain binding protein 4 (SH3BP4), mRNA.	go_component: nucleus [goid 0005634] [evidence P] [pmid 10644451]; go_function: signal transducer activity [goid 0004871] [evidence P] [pmid 10644451]; go_process: endocytosis [goid 0006897] [evidence P] [pmid 10644451]; go_process: cell cycle [goid 0007049] [evidence P] [pmid 10644451]	0.13555	-0.40115	-0.574633	-0.5779	-0.52375	-0.69325	-0.5324	-0.9165	-0.78595	-0.9815	-0.96145
5	1360	GI_7661669-S	SH3YL1	NM_015677.1	Homo sapiens SH3 domain containing, Ysc84-like 1 (S. cerevisiae) (SH3YL1), mRNA.		-0.29575	-0.1484	-0.303567	-0.4752	-0.63185	-0.8575	-0.98555	-0.78335	-1.16555	-0.90385	-1.31105
5	1383	GI_7706185-S	TNFRSF12A	NM_016639.1	Homo sapiens tumor necrosis factor receptor superfamily, member 12A (TNFRSF12A), mRNA.	go_component: integral to membrane [goid 0016021] [evidence IEA]; go_function: receptor activity [goid 0004872] [evidence IEA]; go_process: cell motility [goid 0006928] [evidence TAS] [pmid 10551889]; go_process: development [goid 0007275] [evidence TAS] [pmid 10551889]; go_process: apoptosis [goid 0006915] [evidence IEA]; go_process: angiogenesis [goid 0001525] [evidence IEA]	-0.2783	-0.17725	-0.193533	-0.2968	-0.6563	-0.6784	-0.63355	-0.7966	-0.88465	-0.88505	-1.0882
5	1385	GI_7706340-S	CGI-127	NM_016061.1	Homo sapiens yippee protein (CGI-127), mRNA.		-0.11995	0.01985	-0.3876	-0.5997	-0.88245	-1.03135	-0.76255	-0.78515	-1.2087	-0.82495	-1.1947
5	1400	GI_8922429-S	FLJ10460	NM_018097.1	Homo sapiens hypothetical protein FLJ10460 (FLJ10460), mRNA.		-0.29805	-0.31885	-0.445333	-0.6767	-0.63395	-0.8918	-0.97105	-0.5094	-0.88655	-1.0325	-0.9443
5	1404	GI_8922566-S	FLJ10647	NM_018166.1	Homo sapiens hypothetical protein FLJ10647 (FLJ10647), mRNA.		0.0461	-0.2985	-0.375367	-0.58565	-0.6415	-0.5529	-1.01035	-0.923	-0.59595	-0.97485	-1.10175
5	1437	GI_9665252-A	EFEMP1	NM_018894.1	Homo sapiens EGF-containing fibulin-like extracellular matrix protein 1 (EFEMP1), transcript variant 2, mRNA.	go_component: extracellular matrix [goid 0005578] [evidence TAS] [pmid 10369267]; go_function: calcium ion binding [goid 0005509] [evidence IEA]; go_process: vision [goid 0007601] [evidence TAS] [pmid 10369267]	-0.0553	-0.1589	-0.286967	-0.5417	-0.8654	-0.74695	-0.99125	-0.8331	-0.8588	-0.7879	-0.96315
6	232	GI_19743893-I	TADA3L	NM_133480.1	Homo sapiens transcriptional adaptor 3 (NGG1 homolog, yeast)-like (TADA3L), transcript variant 2, mRNA.	go_component: nucleus [goid 0005634] [evidence TAS] [pmid 9674425]; go_function: transcription factor activity [goid 0003700] [evidence TAS] [pmid 9674425]; go_process: regulation of cell cycle [goid 0000074] [evidence NR] [pmid 9674425]; go_process: regulation of transcription from Pol II promoter [goid 0006357] [evidence TAS] [pmid 9674425]	-0.30425	-0.1459	-0.424967	-0.8616	-0.72135	-1.29395	-1.3227	-0.7229	-1.2725	-0.65695	-1.0215
6	466	GI_25952070-I	ABCC13	NM_172024.1	Homo sapiens ATP-binding cassette, sub-family C (CFTR/MRP), member 13 (ABCC13), transcript variant 2, mRNA.		-0.18215	-0.1199	-0.456433	-0.7021	-0.63975	-1.27815	-1.4277	-0.65915	-1.33425	-0.7459	-1.00475
6	481	GI_27477777-S	LOC285127	XM_211771.1	Homo sapiens LOC285127 (LOC285127), mRNA.		-0.49015	-0.40585	-0.527367	-0.77005	-0.7107	-0.9552	-1.16475	-0.5936	-1.0691	-0.59845	-0.91335
6	483	GI_27478776-S	LOC286126	XM_212185.1	Homo sapiens LOC286126 (LOC286126), mRNA.		-0.3578	-0.33385	-0.541467	-0.69215	-0.8609	-1.08155	-1.09825	-0.8857	-1.1864	-0.53475	-0.9704
6	486	GI_27481284-S	LOC285083	XM_209464.1	Homo sapiens LOC285083 (LOC285083), mRNA.		-0.4208	-0.14915	-0.5523	-0.69395	-0.64085	-1.20355	-1.2035	-0.80475	-1.1772	-0.73535	-0.9537
6	497	GI_27500800-S	LOC284407	XM_209185.1	Homo sapiens similar to OK/SW-CL.18 (LOC284407), mRNA.		-0.4928	-0.44305	-0.731	-0.82455	-0.78135	-1.1192	-1.45835	-0.68905	-1.23625	-0.89045	-1.02425
6	498	GI_27502389-S	IL18	NM_001562.2	Homo sapiens interleukin 18 (interferon-gamma-inducing factor) (IL18), mRNA.	go_component: extracellular [goid 0005576] [evidence TAS] [pmid 11598150]; go_function: cytokine activity [goid 0005125] [evidence P] [pmid 8666798]; go_function: signal transducer activity [goid 0004871] [evidence TAS] [pmid 8999896]; go_function: interleukin-1 receptor binding [goid 0005149] [evidence IEA]; go_function: apoptosis activator activity [goid 0016506] [evidence ISS] [pmid 11714750];…	-0.4276	-0.2547	-0.447667	-0.81395	-0.79705	-1.2712	-1.40565	-0.7521	-1.2798	-0.90945	-1.2078
6	501	GI_27734690-S	FLJ34047	NM_173669.1	Homo sapiens hypothetical protein FLJ34047 (FLJ34047), mRNA.		-0.3171	-0.32875	-0.455967	-0.92	-0.9319	-1.15725	-1.4098	-0.8104	-1.48205	-0.7445	-1.16065
6	1096	GI_42660846-S	LOC388312	XM_373704.2	Homo sapiens LOC388312 (LOC388312), mRNA.		-0.48245	-0.43295	-0.756	-0.87285	-0.8655	-1.15405	-1.34515	-0.79515	-1.3341	-0.8631	-0.85965
6	1410	GI_8923014-S	FLJ20006	NM_017618.1	Homo sapiens hypothetical protein FLJ20006 (FLJ20006), mRNA.		-0.39435	-0.29145	-0.407367	-0.7544	-0.58795	-1.169	-1.3714	-0.70825	-1.2078	-0.82735	-1.3704
6	1466	Hs.153400-S	Hs.153400	null	Cluster 153400 , UniGene build 163		-0.4348	-0.38375	-0.7198	-0.76095	-0.61655	-1.07805	-1.18315	-0.58525	-1.2163	-0.61395	-0.83455
6	1480	Hs.469194-S	Hs.469194	null	Cluster 469194 , UniGene build 163		-0.37635	-0.20275	-0.569433	-0.71505	-0.6695	-1.24415	-1.30495	-0.71185	-1.26535	-0.6062	-0.9223
7	40	GI_12232456-S	FLJ21144	NM_022774.1	Homo sapiens hypothetical protein FLJ21144 (FLJ21144), mRNA.		-0.47565	-0.12505	-0.2311	-0.52045	-0.42455	-0.94065	-0.8243	-0.5456	-0.88195	-0.35135	-0.9452
7	79	GI_13376746-S	C14orf127	NM_025152.1	Homo sapiens chromosome 14 open reading frame 127 (C14orf127), mRNA.	go_function: ATP binding [goid 0005524] [evidence IEA]; go_function: molecular_function unknown [goid 0005554] [evidence IEA]	-0.29395	0.0438	-0.370333	-0.4037	-0.45095	-1.04115	-1.33555	-0.5261	-1.1975	-0.6976	-0.678
7	97	GI_14042942-S	CDA11	NM_032026.1	Homo sapiens CDA11 protein (CDA11), mRNA.		-0.31805	-0.3998	-0.1983	-0.70255	-0.667	-0.8534	-0.81825	-0.49495	-0.9647	-0.5172	-0.9316
7	115	GI_14165460-I	NARF	NM_031968.1	Homo sapiens nuclear prelamin A recognition factor (NARF), transcript variant 2, mRNA.	go_component: nuclear lamina [goid 0005652] [evidence E] [pmid 10514485]; go_function: lamin binding [goid 0005521] [evidence E] [pmid 10514485]	-0.235	-0.11585	-0.2608	-0.5738	-0.5379	-0.997	-1.1292	-0.4809	-1.0332	-0.6701	-0.9198
7	206	GI_18105059-I	VPS41	NM_014396.2	Homo sapiens vacuolar protein sorting 41 (yeast) (VPS41), transcript variant 1, mRNA.		-0.465	-0.2852	-0.197767	-0.5047	-0.59675	-0.74645	-1.0187	-0.5657	-0.80735	-0.5713	-0.69925
7	237	GI_19923159-S	SNAPC1	NM_003082.2	Homo sapiens small nuclear RNA activating complex, polypeptide 1, 43kDa (SNAPC1), mRNA.	go_process: transcription from Pol III promoter [goid 0006383] [evidence NR]; go_process: transcription from Pol II promoter [goid 0006366] [evidence NR]; go_process: regulation of transcription, DNA-dependent [goid 0006355] [evidence IEA]	-0.42715	-0.2525	-0.306833	-0.6948	-0.66995	-1.0477	-0.93995	-0.55485	-1.1233	-0.69845	-1.105
7	244	GI_19923589-S	FLJ21657	NM_022483.2	Homo sapiens hypothetical protein FLJ21657 (FLJ21657), mRNA.		-0.49835	0.0862	-0.245867	-0.36535	-0.42165	-1.2011	-1.01955	-0.55975	-1.30865	-0.53365	-0.7524
7	259	GI_20070320-S	NMNAT1	NM_022787.2	Homo sapiens nicotinamide nucleotide adenylyltransferase 1 (NMNAT1), mRNA.	go_component: nucleus [goid 0005634] [evidence IDA] [pmid 11248244]; go_function: protein binding [goid 0005515] [evidence IPI] [pmid 11248244]; go_function: magnesium ion binding [goid 0000287] [evidence IEA]; go_function: transferase activity [goid 0016740] [evidence IEA]; go_function: nicotinamide-nucleotide adenylyltransferase activity [goid 0000309] [evidence IDA] [pmid 11027696]; go_process…	-0.16925	-0.0849	-0.212867	-0.538	-0.5048	-1.0032	-1.2278	-0.58575	-0.9794	-0.64575	-0.85155
7	346	GI_21495177-S	DKFZp727G131	NM_145111.1	Homo sapiens hypothetical protein DKFZp727G131 (DKFZp727G131), mRNA.		-0.31295	-0.0212	-0.1752	-0.4852	-0.44405	-1.0676	-0.8882	-0.51775	-1.08075	-0.5354	-0.9961
7	390	GI_22748870-S	DKFZp762I137	NM_152411.1	Homo sapiens hypothetical protein DKFZp762I137 (DKFZp762I137), mRNA.	go_component: intracellular [goid 0005622] [evidence IEA]; go_function: nucleic acid binding [goid 0003676] [evidence IEA]; go_process: regulation of transcription, DNA-dependent [goid 0006355] [evidence IEA]	-0.23435	0.0849	-0.255467	-0.49115	-0.38735	-1.12455	-0.9239	-0.5228	-1.0287	-0.5926	-0.9056
7	404	GI_23238218-S	DMC1	NM_007068.2	Homo sapiens DMC1 dosage suppressor of mck1 homolog, meiosis-specific homologous recombination (yeast) (DMC1), mRNA.	go_component: meiotic chromosome [goid 0005711] [evidence TAS] [pmid 8602360]; go_component: nucleus [goid 0005634] [evidence IEA]; go_component: condensed nuclear chromosome [goid 0000794] [evidence TAS]; go_function: ATP binding [goid 0005524] [evidence TAS] [pmid 8602360]; go_function: DNA binding [goid 0003677] [evidence P] [pmid 8602360]; go_function: DNA dependent ATPase activity [goid 0008…	-0.28395	-0.07745	-0.358033	-0.60265	-0.71255	-1.11895	-1.05375	-0.6794	-1.139	-0.5907	-1.0224
7	418	GI_24233529-S	LOC91526	NM_153697.1	Homo sapiens hypothetical protein DKFZp434D2328 (LOC91526), mRNA.		-0.4353	-0.3259	-0.275	-0.46785	-0.44625	-1.1312	-1.22995	-0.3824	-1.0983	-0.82155	-0.90675
7	440	GI_24475700-S	FLJ21673	NM_030898.2	Homo sapiens hypothetical protein FLJ21673 (FLJ21673), mRNA.		-0.2627	-0.1236	-0.349767	-0.45395	-0.53235	-0.9546	-1.3179	-0.5016	-1.1368	-0.7467	-0.902
7	471	GI_26986533-S	ARHGAP12	NM_018287.4	Homo sapiens Rho GTPase activating protein 12 (ARHGAP12), mRNA.		-0.36145	-0.0177	-0.3987	-0.4986	-0.4808	-1.06115	-0.7212	-0.6603	-1.3679	-0.7186	-0.7061
7	496	GI_27500676-S	LOC284259	XM_211410.1	Homo sapiens LOC284259 (LOC284259), mRNA.		-0.21065	0.074	-0.5373	-0.61945	-0.6467	-1.0561	-1.17955	-0.69265	-1.03425	-0.4695	-0.7763
7	502	GI_27734700-S	FLJ34278	NM_173602.1	Homo sapiens hypothetical protein FLJ34278 (FLJ34278), mRNA.		-0.304	-0.08225	-0.298	-0.66395	-0.47365	-1.22085	-1.05575	-0.5664	-1.04575	-0.81535	-0.85875
7	513	GI_27886558-I	NFATC3	NM_173164.1	Homo sapiens nuclear factor of activated T-cells, cytoplasmic, calcineurin-dependent 3 (NFATC3), transcript variant 4, mRNA.	go_component: nucleus [goid 0005634] [evidence IEA]; go_function: transcription activating factor [goid 0003710] [evidence E] [pmid 7739550]; go_function: transcription co-activator activity [goid 0003713] [evidence NR]; go_function: transcription factor activity [goid 0003700] [evidence IEA]; go_function: translation regulator activity [goid 0045182] [evidence IEA]; go_process: regulation of tra…	-0.32295	-0.26325	-0.280133	-0.61495	-0.49375	-1.01915	-1.06835	-0.4881	-0.98975	-0.75945	-0.99855
7	515	GI_27886649-I	KCNH6	NM_030779.2	Homo sapiens potassium voltage-gated channel, subfamily H (eag-related), member 6 (KCNH6), transcript variant 1, mRNA.	go_component: integral to membrane [goid 0016021] [evidence IEA]; go_function: voltage-gated potassium channel activity [goid 0005249] [evidence IEA]; go_process: cation transport [goid 0006812] [evidence IEA]; go_process: potassium ion transport [goid 0006813] [evidence IEA]; go_process: regulation of transcription, DNA-dependent [goid 0006355] [evidence IEA]; go_process: signal transduction [go…	-0.3808	-0.33735	-0.240233	-0.5616	-0.3977	-0.91585	-0.9725	-0.5719	-1.07595	-0.534	-0.8677
7	550	GI_29738545-S	LOC142826	XM_084355.2	Homo sapiens LOC142826 (LOC142826), mRNA.		-0.32695	0.02965	-0.516867	-0.5795	-0.61845	-1.14625	-1.2291	-0.63175	-1.4081	-0.3598	-0.69095
7	562	GI_30089938-S	GOLGA2	NM_004486.3	Homo sapiens golgi autoantigen, golgin subfamily a, 2 (GOLGA2), mRNA.	go_component: Golgi apparatus [goid 0005794] [evidence TAS] [pmid 8315394]; go_component: membrane [goid 0016020] [evidence IEA]	-0.35835	-0.2514	-0.0654	-0.45055	-0.3921	-1.05895	-0.8915	-0.6839	-1.22605	-0.62345	-0.8332
7	565	GI_30151322-S	LOC348480	XM_302773.1	Homo sapiens hypothetical gene supported by BC020562 (LOC348480), mRNA.		-0.3679	-0.0286	-0.559767	-0.5933	-0.5481	-0.9175	-1.09815	-0.7072	-1.1168	-0.72575	-0.6403
7	586	GI_31343610-S	FLJ35119	NM_175871.2	Homo sapiens hypothetical protein FLJ35119 (FLJ35119), mRNA.		-0.3769	-0.0206	-0.250067	-0.466	-0.44075	-0.9033	-1.0308	-0.499	-1.115	-0.6698	-0.9964
7	587	GI_31377537-S	LOC151194	NM_145280.3	Homo sapiens similar to hepatocellular carcinoma-associated antigen HCA557b (LOC151194), mRNA.		-0.4209	-0.21105	-0.186467	-0.47715	-0.52865	-0.966	-0.9199	-0.7346	-0.8629	-0.3903	-0.71545
7	671	GI_32967598-A	ANK3	NM_001149.2	Homo sapiens ankyrin 3, node of Ranvier (ankyrin G) (ANK3), transcript variant 2, mRNA.	go_component: Golgi apparatus [goid 0005794] [evidence E] [pmid 8666667]; go_component: cytoskeleton [goid 0005856] [evidence NR]; go_component: endoplasmic reticulum [goid 0005783] [evidence E] [pmid 8666667]; go_function: structural molecule activity [goid 0005198] [evidence NR]; go_function: structural constituent of cytoskeleton [goid 0005200] [evidence NR]; go_process: cytoskeletal anchoring…	-0.19315	0.04255	-0.518333	-0.7543	-0.7453	-1.0411	-0.95225	-0.8006	-1.2281	-0.89305	-0.7689
7	700	GI_33589826-S	GI_33589826-S	NM_000745.2	Homo sapiens cholinergic receptor, nicotinic, alpha polypeptide 5 (CHRNA5), mRNA.	go_component: nicotinic acetylcholine-gated receptor-channel complex [goid 0005892] [evidence NR]; go_component: integral to membrane [goid 0016021] [evidence IEA]; go_function: nicotinic acetylcholine-activated cation-selective channel activity [goid 0004889] [evidence NR]; go_function: acetylcholine receptor activity [goid 0015464] [evidence NR]; go_function: extracellular ligand-gated ion chan…	-0.54105	-0.38905	-0.207467	-0.6886	-0.66365	-1.1311	-0.9926	-0.53155	-0.9044	-0.63225	-1.22905
7	744	GI_34147611-S	SUV39H2	NM_024670.3	Homo sapiens suppressor of variegation 3-9 homolog 2 (Drosophila) (SUV39H2), mRNA.	go_component: chromatin [goid 0005717] [evidence IEA]; go_component: nucleus [goid 0005634] [evidence IEA]; go_component: chromatin [goid 0000785] [evidence IEA]; go_function: methyltransferase activity [goid 0008168] [evidence IEA]; go_function: chromatin binding [goid 0003682] [evidence IEA]; go_function: transferase activity [goid 0016740] [evidence IEA]; go_function: histone-lysine N-methyltr…	-0.45095	-0.1452	-0.351	-0.45395	-0.47225	-1.0443	-1.0329	-0.5494	-1.13915	-0.6421	-1.093
7	776	GI_34222376-S	MGC44287	NM_182607.2	Homo sapiens hypothetical protein MGC44287 (MGC44287), mRNA.	go_component: membrane [goid 0016020] [evidence IEA]	-0.2298	-0.04325	-0.393533	-0.5014	-0.48525	-1.0546	-1.28135	-0.59075	-1.2334	-0.6797	-0.78105
7	841	GI_37545911-S	DKFZP434I1735	XM_113763.4	Homo sapiens DKFZP434I1735 protein (DKFZP434I1735), mRNA.		-0.35085	0.0607	-0.261767	-0.53765	-0.4636	-1.107	-0.9757	-0.59615	-1.1255	-0.61675	-0.8647
7	871	GI_37552572-S	KIAA1473	XM_047550.3	Homo sapiens KIAA1473 protein (KIAA1473), mRNA.		-0.29175	-0.15595	-0.3702	-0.59855	-0.35315	-0.86455	-1.0419	-0.63615	-1.1677	-0.7781	-0.8
7	878	GI_37559950-S	MICAL3	XM_032997.4	Homo sapiens flavoprotein oxidoreductase MICAL3 (MICAL3), mRNA.		-0.3431	-0.0897	-0.4285	-0.6969	-0.524	-1.17895	-1.19745	-0.4491	-1.20275	-0.84375	-0.8552
7	886	GI_37622354-S	BLZF1	NM_003666.2	Homo sapiens basic leucine zipper nuclear factor 1 (JEM-1) (BLZF1), mRNA.	go_component: nucleus [goid 0005634] [evidence TAS] [pmid 9129147]; go_function: RNA polymerase II transcription factor activity [goid 0003702] [evidence TAS] [pmid 9129147]; go_process: regulation of transcription from Pol II promoter [goid 0006357] [evidence TAS] [pmid 9129147]; go_process: cell proliferation [goid 0008283] [evidence TAS] [pmid 9129147]	-0.12985	0.1424	-0.257367	-0.41935	-0.4543	-1.2314	-1.11635	-0.5295	-1.401	-0.48335	-0.8871
7	895	GI_38045951-S	ZNF14	NM_021030.2	Homo sapiens zinc finger protein 14 (KOX 6) (ZNF14), mRNA.	go_component: nucleus [goid 0005634] [evidence IEA]; go_function: DNA binding [goid 0003677] [evidence IEA]; go_process: regulation of transcription, DNA-dependent [goid 0006355] [evidence IEA]	-0.4292	-0.0294	-0.134833	-0.4781	-0.52685	-1.1932	-0.97875	-0.62285	-1.15565	-0.6335	-0.9129
7	912	GI_38348383-S	FLJ35093	NM_198549.1	Homo sapiens FLJ35093 protein (FLJ35093), mRNA.		-0.3775	-0.11505	-0.3569	-0.68175	-0.6244	-0.99565	-1.10515	-0.6434	-1.26615	-0.7614	-0.9854
7	913	GI_38454193-S	76P	NM_014444.2	Homo sapiens gamma tubulin ring complex protein (76p gene) (76P), mRNA.	go_component: centrosome [goid 0005813] [evidence TAS] [pmid 10562286]; go_component: microtubule cytoskeleton [goid 0015630] [evidence TAS] [pmid 10562286]; go_component: gamma-tubulin ring complex [goid 0008274] [evidence NAS] [pmid 10562286]; go_function: structural constituent of cytoskeleton [goid 0005200] [evidence NAS] [pmid 10562286]; go_process: microtubule nucleation [goid 0007020] [evi…	-0.42925	-0.11505	-0.346133	-0.5151	-0.3507	-1.06805	-1.1578	-0.66345	-1.31875	-0.7203	-0.99675
7	919	GI_38524599-S	FLJ14011	NM_022103.2	Homo sapiens hypothetical zinc finger protein FLJ14011 (FLJ14011), mRNA.	go_component: nucleus [goid 0005634] [evidence IEA]	-0.39395	-0.2379	-0.395467	-0.52255	-0.5965	-0.99275	-1.16475	-0.6144	-0.95645	-0.6598	-0.90465
7	920	GI_38524611-S	TRIM50C	NM_198853.1	Homo sapiens tripartite motif-containing 50C (TRIM50C), mRNA.	go_component: intracellular [goid 0005622] [evidence IEA]; go_function: zinc ion binding [goid 0008270] [evidence IEA]	-0.27975	0.104	-0.309067	-0.52885	-0.6379	-1.18345	-1.25225	-0.6037	-1.1912	-0.5169	-0.7799
7	964	GI_40254845-S	TFPI	NM_006287.3	Homo sapiens tissue factor pathway inhibitor (lipoprotein-associated coagulation inhibitor) (TFPI), mRNA.	go_function: endopeptidase inhibitor activity [goid 0004866] [evidence E]; go_function: plasma protein [goid 0005209] [evidence NR]; go_function: plasma glycoprotein [goid 0005211] [evidence NR]; go_function: serine protease inhibitor activity [goid 0004867] [evidence IEA]; go_process: blood coagulation [goid 0007596] [evidence TAS] [pmid 9252393]	-0.1204	0.1507	-0.161667	-0.5198	-0.56965	-1.0172	-0.88445	-0.52695	-1.27645	-0.9898	-0.6701
7	969	GI_40255082-S	ADMP	NM_145035.2	Homo sapiens ADMP (ADMP), mRNA.		-0.15995	0.0058	-0.337467	-0.352	-0.54905	-1.0443	-0.79265	-0.47015	-0.9223	-0.37745	-0.8721
7	1082	GI_42658952-S	LOC286177	XM_379582.1	Homo sapiens hypothetical protein LOC286177 (LOC286177), mRNA.		-0.41155	-0.2394	-0.267467	-0.4579	-0.43535	-0.83935	-0.9349	-0.40865	-0.956	-0.60485	-0.9614
7	1170	GI_4504936-S	KYNU	NM_003937.1	Homo sapiens kynureninase (L-kynurenine hydrolase) (KYNU), mRNA.	go_function: peptidase activity [goid 0008233] [evidence TAS] [pmid 9180257]; go_function: kynureninase activity [goid 0030429] [evidence IEA]; go_process: tryptophan catabolism [goid 0006569] [evidence NR]; go_process: amino acid metabolism [goid 0006520] [evidence IEA]	-0.13895	-0.284	-0.391733	-0.4521	-0.5467	-0.92205	-0.7718	-0.62665	-1.23895	-0.5069	-0.69
7	1175	GI_4505248-S	MSH3	NM_002439.1	Homo sapiens mutS homolog 3 (E. coli) (MSH3), mRNA.	go_function: damaged DNA binding [goid 0003684] [evidence IEA]; go_function: ATP binding [goid 0005524] [evidence IEA]; go_process: mismatch repair [goid 0006298] [evidence TAS] [pmid 8782829]; go_process: DNA repair [goid 0006281] [evidence NR]; go_process: oncogenesis [goid 0007048] [evidence TAS] [pmid 8782829]	-0.31225	-0.1913	-0.403167	-0.54475	-0.29585	-1.0096	-0.8178	-0.54825	-1.0021	-0.3746	-0.9532
7	1262	GI_4826845-S	MYO6	NM_004999.1	Homo sapiens myosin VI (MYO6), mRNA.		-0.53205	0.03335	-0.328633	-0.46045	-0.4913	-0.91055	-0.8064	-0.60445	-1.37135	-0.91255	-1.06145
7	1369	GI_7662213-S	KIAA0628	NM_014789.1	Homo sapiens KIAA0628 gene product (KIAA0628), mRNA.		-0.4154	-0.1961	-0.4388	-0.63865	-0.4245	-1.0705	-1.25015	-0.7332	-1.4817	-0.8741	-0.9482
7	1405	GI_8922778-S	C21orf77	NM_018277.1	Homo sapiens chromosome 21 open reading frame 77 (C21orf77), mRNA.		-0.3561	-0.18555	-0.2505	-0.6195	-0.50065	-1.11685	-0.7877	-0.53845	-0.69265	-0.44235	-0.8259
7	1411	GI_8923089-S	BTBD5	NM_017658.1	Homo sapiens BTB (POZ) domain containing 5 (BTBD5), mRNA.	go_function: protein binding [goid 0005515] [evidence IEA]	-0.2827	-0.12295	-0.335367	-0.6132	-0.5741	-1.2375	-1.09855	-0.61155	-1.3265	-0.58925	-0.8999
7	1419	GI_8923629-S	FLJ20700	NM_017932.1	Homo sapiens hypothetical protein FLJ20700 (FLJ20700), mRNA.		-0.37085	-0.0399	-0.1959	-0.5182	-0.3046	-1.21845	-0.92695	-0.57325	-1.14115	-0.51015	-0.9208
7	1420	GI_8923658-S	FKBP14	NM_017946.1	Homo sapiens FK506 binding protein 14, 22 kDa (FKBP14), mRNA.	go_component: endoplasmic reticulum [goid 0005783] [evidence IEA]; go_function: cyclophilin [goid 0004600] [evidence IEA]; go_function: calcium ion binding [goid 0005509] [evidence IEA]; go_function: isomerase activity [goid 0016853] [evidence IEA]; go_function: FK506-sensitive peptidyl-prolyl cis-trans isomerase [goid 0030051] [evidence IEA]; go_function: cyclophilin-type peptidyl-prolyl cis-tra…	-0.1384	0.00615	-0.185033	-0.6708	-0.32455	-1.07405	-0.85225	-0.5846	-1.1414	-0.4125	-1.05225
7	1463	hmm7946-S	hmm7946	null	Gnomon gene hmm7946 , RefSeq build 34		-0.47175	-0.0926	-0.3988	-0.41305	-0.69255	-0.9603	-0.9353	-0.8494	-1.104	-0.26555	-0.57985
7	1482	Hs.487099-S	Hs.487099	null	Cluster 487099 , UniGene build 163		-0.31565	-0.06555	-0.4804	-0.5441	-0.54705	-1.09725	-1.1956	-0.6185	-1.0369	-0.6304	-0.7196
7	1483	Hs.493562-S	Hs.493562	null	Cluster 493562 , UniGene build 163		-0.28835	-0.152	-0.5755	-0.71755	-0.59745	-1.0197	-1.0289	-0.55315	-1.1505	-0.6394	-0.73095
7	1485	Hs.506144-S	Hs.506144	null	Cluster 506144 , UniGene build 163		-0.1186	-0.11945	-0.3939	-0.566	-0.6349	-0.98415	-1.1128	-0.62935	-0.8899	-0.51755	-0.75605
7	1487	Hs.512973-S	Hs.512973	null	Cluster 512973 , UniGene build 163		-0.28835	-0.2026	-0.4178	-0.5375	-0.50235	-0.71505	-1.0079	-0.5355	-0.76215	-0.56185	-0.7744
8	12	GI_10864030-S	ZNF339	NM_021220.1	Homo sapiens zinc finger protein 339 (ZNF339), mRNA.	go_component: nucleus [goid 0005634] [evidence IEA]; go_function: DNA binding [goid 0003677] [evidence IEA]; go_process: regulation of transcription, DNA-dependent [goid 0006355] [evidence IEA]	-0.25565	-0.0536	-0.2456	-0.33025	-0.21165	-1.0344	-1.0217	-0.3003	-1.2551	-0.7338	-0.6184
8	45	GI_12545396-I	ICA1	NM_022308.1	Homo sapiens islet cell autoantigen 1, 69kDa (ICA1), transcript variant 3, mRNA.	go_component: cytoplasm [goid 0005737] [evidence E] [pmid 8326004]	-0.1916	-0.1437	-0.237933	-0.35875	-0.2447	-0.92825	-1.04545	-0.42125	-0.99545	-0.57785	-0.74875
8	133	GI_14916472-S	SCIN	NM_033128.1	Homo sapiens scinderin (SCIN), mRNA.		-0.17615	-0.22275	-0.195067	-0.50105	-0.2421	-0.73655	-0.93285	-0.3533	-1.1542	-0.81545	-0.96655
8	207	GI_18141306-S	SLC7A11	NM_014331.2	Homo sapiens solute carrier family 7, (cationic amino acid transporter, y+ system) member 11 (SLC7A11), mRNA.	go_component: integral to membrane [goid 0016021] [evidence TAS] [pmid 10206947]; go_function: cystine:glutamate antiporter activity [goid 0015327] [evidence TAS] [pmid 10206947]; go_function: amino acid permease activity [goid 0015359] [evidence IEA]; go_process: protein complex assembly [goid 0006461] [evidence NR]; go_process: amino acid transport [goid 0006865] [evidence IEA]; go_process: tra…	-0.05735	0.0349	-0.159567	-0.24995	-0.1792	-0.96515	-1.0531	-0.24295	-0.96255	-0.6281	-0.59515
8	251	GI_19923854-S	SYAP1	NM_032796.2	Homo sapiens synapse associated protein 1, SAP47 homolog (Drosophila) (SYAP1), mRNA.		-0.3622	-0.0304	-0.1961	-0.38025	-0.29315	-0.84465	-1.0328	-0.50945	-1.01595	-0.5927	-0.7672
8	291	GI_20545987-S	CG012	XM_096710.2	Homo sapiens hypothetical gene CG012 (CG012), mRNA.		-0.14245	-0.0076	-0.4164	-0.3692	-0.31445	-0.726	-0.93575	-0.3977	-0.82895	-0.6177	-0.49895
8	337	GI_21389426-S	MGC29891	NM_144618.1	Homo sapiens hypothetical protein MGC29891 (MGC29891), mRNA.		-0.29295	-0.1614	-0.335767	-0.40195	-0.20145	-0.96995	-1.0333	-0.2908	-1.3273	-0.6833	-0.8069
8	426	GI_24308268-S	HSPC043	NM_021218.1	Homo sapiens chromosome 9 open reading frame 80 (C9orf80), mRNA.		-0.3327	-0.23745	-0.3339	-0.4174	-0.2551	-0.80795	-0.89855	-0.4483	-1.0885	-0.591	-0.62825
8	487	GI_27481406-S	LOC285171	XM_211799.1	Homo sapiens LOC285171 (LOC285171), mRNA.		-0.2103	-0.06025	-0.488267	-0.5967	-0.42235	-0.8099	-1.0828	-0.51805	-0.93875	-0.5102	-0.62745
8	500	GI_27545327-A	LRRC2	NM_024750.2	Homo sapiens leucine rich repeat containing 2 (LRRC2), mRNA.		-0.1523	0.1008	-0.180833	-0.56925	-0.4113	-0.88955	-0.8583	-0.48955	-0.93485	-0.55965	-0.7014
8	521	GI_28274681-S	ZNF33A	NM_006974.1	Homo sapiens zinc finger protein 33a (KOX 31) (ZNF33A), mRNA.		-0.2596	0.2174	-0.2835	-0.24545	-0.2924	-0.9209	-1.07935	-0.43015	-1.21005	-0.6508	-0.69965
8	564	GI_30151111-S	LOC202781	XM_117455.3	Homo sapiens hypothetical protein LOC202781 (LOC202781), mRNA.		-0.27775	-0.13115	-0.490533	-0.63955	-0.3756	-0.8395	-0.9372	-0.49125	-1.0798	-0.48455	-0.54095
8	634	GI_31742491-S	N4BP2	NM_018177.2	Homo sapiens Nedd4 binding protein 2 (N4BP2), mRNA.	go_function: damaged DNA binding [goid 0003684] [evidence IEA]; go_function: ATP binding [goid 0005524] [evidence IEA]; go_process: mismatch repair [goid 0006298] [evidence IEA]	-0.071	0.19145	-0.211333	-0.34375	-0.304	-1.12085	-0.99935	-0.44845	-1.25795	-0.3765	-0.5076
8	663	GI_32698751-S	GI_32698751-S	NM_022106.1	Homo sapiens chromosome 20 open reading frame 177 (C20orf177), mRNA.		-0.31405	-0.2333	-0.286	-0.5435	-0.21735	-0.9684	-0.6662	-0.23465	-0.9722	-0.672	-0.50705
8	692	GI_33469925-A	MCM8	NM_032485.4	Homo sapiens MCM8 minichromosome maintenance deficient 8 (S. cerevisiae) (MCM8), transcript variant 1, mRNA.	go_function: DNA dependent ATPase activity [goid 0008094] [evidence IEA]; go_function: nucleotide binding [goid 0000166] [evidence IEA]; go_function: ATP binding [goid 0005524] [evidence IEA]; go_function: DNA binding [goid 0003677] [evidence IEA]; go_process: cell cycle [goid 0007049] [evidence IEA]; go_process: DNA replication [goid 0006260] [evidence IEA]; go_process: DNA replication initiatio…	-0.31855	-0.07565	-0.293933	-0.3179	-0.2357	-0.9429	-0.9927	-0.31005	-1.05645	-0.6462	-0.6635
8	699	GI_33589825-S	APG10L	NM_031482.3	Homo sapiens APG10 autophagy 10-like (S. cerevisiae) (APG10L), mRNA.		-0.26285	-0.02675	-0.2419	-0.39665	-0.2247	-0.8513	-0.73985	-0.2525	-0.9	-0.63185	-0.8428
8	731	GI_34147489-S	NDUFC2	NM_004549.3	Homo sapiens NADH dehydrogenase (ubiquinone) 1, subcomplex unknown, 2, 14.5kDa (NDUFC2), mRNA.	go_component: NADH dehydrogenase complex (ubiquinone) (sensu Eukarya) [goid 0005748] [evidence NR]; go_component: membrane fraction [goid 0005624] [evidence NR]; go_function: NADH dehydrogenase (ubiquinone) activity [goid 0008137] [evidence NR]	-0.00855	0.1382	-0.023	-0.3234	-0.43925	-0.8194	-0.9248	-0.4283	-0.9704	-0.45875	-0.7246
8	809	GI_37538629-S	LOC255374	XM_171171.2	Homo sapiens similar to CG9117-PA (LOC255374), mRNA.		-0.2873	-0.01205	-0.262333	-0.4981	-0.19095	-0.68455	-1.02105	-0.3411	-1.0709	-0.68545	-0.6722
8	810	GI_37538660-S	IPLA2(GAMMA)	XM_291241.3	Homo sapiens intracellular membrane-associated calcium-independent phospholipase A2 gamma (IPLA2(GAMMA)), mRNA.		-0.24505	-0.05355	-0.2885	-0.3589	-0.36755	-0.8956	-1.12165	-0.45755	-1.1367	-0.6712	-0.80375
8	815	GI_37540076-S	FLJ13815	XM_086186.3	Homo sapiens hypothetical protein FLJ13815 (FLJ13815), mRNA.		-0.2797	0.04935	-0.264233	-0.3456	-0.33655	-0.79305	-0.83195	-0.44625	-1.03425	-0.69435	-0.7662
8	885	GI_37620215-S	LOC253827	NM_198080.1	Homo sapiens hypothetical protein LOC253827 (LOC253827), mRNA.		-0.2135	0.08005	-0.145	-0.34065	-0.2342	-0.742	-0.8722	-0.24665	-0.9485	-0.62455	-0.48485
8	1032	GI_41349679-S	FLJ25224	NM_182495.3	Homo sapiens hypothetical protein FLJ25224 (FLJ25224), mRNA.		-0.26985	-0.1591	-0.3957	-0.3682	-0.34835	-0.9878	-1.16535	-0.4465	-1.0479	-0.46465	-0.8713
8	1036	GI_41393589-S	ASK	NM_006716.3	Homo sapiens activator of S phase kinase (ASK), mRNA.	go_component: intracellular [goid 0005622] [evidence IEA]; go_function: enzyme activator activity [goid 0008047] [evidence E] [pmid 10373557]; go_function: nucleic acid binding [goid 0003676] [evidence IEA]; go_function: zinc ion binding [goid 0008270] [evidence IEA]; go_function: kinase activity [goid 0016301] [evidence IEA]; go_process: G1/S transition of mitotic cell cycle [goid 0000082] [evid…	-0.32645	-0.0354	-0.2765	-0.2688	-0.22275	-0.9292	-0.99045	-0.63655	-1.07	-0.52035	-0.743
8	1055	GI_42518079-S	TCF7	NM_003202.2	Homo sapiens transcription factor 7 (T-cell specific, HMG-box) (TCF7), transcript variant 1, mRNA.	go_component: nucleus [goid 0005634] [evidence IEA]; go_function: RNA polymerase II transcription factor activity [goid 0003702] [evidence TAS] [pmid 1569101]; go_function: DNA binding [goid 0003677] [evidence IEA]; go_function: translation regulator activity [goid 0045182] [evidence IEA]; go_process: regulation of transcription from Pol II promoter [goid 0006357] [evidence TAS] [pmid 1569101]; g…	-0.16685	0.0478	-0.2037	-0.40185	-0.38485	-0.8545	-1.02685	-0.43115	-0.8456	-0.573	-0.73625
8	1073	GI_42656794-S	LOC401082	XM_376257.1	Homo sapiens similar to hypothetical protein FLJ25976 (LOC401082), mRNA.		-0.33355	-0.03785	-0.256033	-0.45845	-0.3701	-0.785	-1.09185	-0.3841	-0.9776	-0.6509	-0.71945
8	1080	GI_42658782-S	LOC401483	XM_376800.1	Homo sapiens similar to Hypothetical zinc finger protein KIAA0628 (LOC401483), mRNA.		-0.2352	0.03915	-0.186933	-0.29595	-0.1028	-0.6601	-0.9405	-0.3393	-1.05555	-0.6906	-0.57495
8	1087	GI_42659631-S	LOC399972	XM_378321.1	Homo sapiens hypothetical gene supported by AK096370 (LOC399972), mRNA.		-0.1407	-0.11025	-0.129967	-0.44725	-0.3732	-0.93095	-1.0075	-0.45995	-0.97325	-0.54005	-0.7746
8	1094	GI_42660551-S	LOC388165	XM_370897.2	Homo sapiens similar to RIKEN cDNA 3010021M21 (LOC388165), mRNA.		-0.2342	0.2035	-0.2259	-0.4038	-0.2663	-0.9464	-0.94305	-0.41555	-1.17225	-0.56645	-0.8111
8	1221	GI_4557290-I	AIRE	NM_000383.1	Homo sapiens autoimmune regulator (autoimmune polyendocrinopathy candidiasis ectodermal dystrophy) (AIRE), transcript variant AIRE-1, mRNA.	go_component: cytoplasm [goid 0005737] [evidence IEA]; go_component: nucleus [goid 0005634] [evidence NAS] [pmid 9398840]; go_function: transcription factor activity [goid 0003700] [evidence TAS] [pmid 9398839]; go_function: molecular_function unknown [goid 0005554] [evidence ND]; go_function: translation regulator activity [goid 0045182] [evidence IEA]; go_process: immune response [goid 0006955]…	-0.51435	-0.0671	-0.282133	-0.46185	-0.28525	-0.7288	-0.87505	-0.35975	-0.9324	-0.73085	-0.75105
8	1379	GI_7705856-S	LOC51145	NM_016158.1	Homo sapiens erythrocyte transmembrane protein (LOC51145), mRNA.	go_component: integral to membrane [goid 0016021] [evidence IEA]; go_component: nucleus [goid 0005634] [evidence IEA]; go_function: DNA binding [goid 0003677] [evidence IEA]; go_process: regulation of transcription, DNA-dependent [goid 0006355] [evidence IEA]	-0.0679	0.0604	-0.145133	-0.4755	-0.24185	-0.78505	-0.95025	-0.30735	-0.895	-0.5664	-0.5873
8	1479	Hs.459627-S	Hs.459627	null	Cluster 459627 , UniGene build 163		-0.06195	-0.03605	-0.2862	-0.50765	-0.41535	-0.7344	-0.9087	-0.40655	-0.74695	-0.4291	-0.53355
9	48	GI_12597630-S	FLJ12448	NM_022895.1	Homo sapiens hypothetical protein FLJ12448 (FLJ12448), mRNA.		-0.2841	-0.2984	-0.132367	-0.32735	-0.45205	-0.5666	-0.4741	-0.2795	-0.4874	-0.151	-0.655
9	75	GI_13376553-S	FLJ20972	NM_025030.1	Homo sapiens hypothetical protein FLJ20972 (FLJ20972), mRNA.		-0.23125	0.01705	-0.062	-0.2933	-0.3139	-0.88155	-0.6993	-0.361	-0.68565	-0.1305	-0.6768
9	86	GI_13518038-A	MATN2	NM_030583.1	Homo sapiens matrilin 2 (MATN2), transcript variant 2, mRNA.		0.02225	0.17015	-0.171967	-0.30805	-0.3839	-0.4996	-0.51275	-0.3187	-0.6567	-0.40955	-0.52645
9	93	GI_13787194-S	ALPP	NM_001632.2	Homo sapiens alkaline phosphatase, placental (Regan isozyme) (ALPP), mRNA.	go_component: peripheral plasma membrane protein [goid 0000157] [evidence P] [pmid 3001717]	-0.2746	-0.0509	-0.292433	-0.3622	-0.31695	-0.5945	-0.4561	-0.3036	-0.7068	-0.6514	-0.72695
9	120	GI_14249467-I	C6orf29	NM_032794.1	Homo sapiens chromosome 6 open reading frame 29 (C6orf29), mRNA.		-0.27115	0.0883	-0.19	-0.17875	-0.17085	-0.7572	-0.8329	-0.30045	-0.7965	-0.4668	-0.6388
9	130	GI_14591934-S	SEC63	NM_007214.2	Homo sapiens SEC63-like (S. cerevisiae) (SEC63), mRNA.	go_component: endoplasmic reticulum [goid 0005783] [evidence E] [pmid 10799540]; go_function: endoplasmic reticulum receptor activity [goid 0005045] [evidence P] [pmid 10799540]; go_process: protein-membrane targeting [goid 0006612] [evidence P] [pmid 10799540]	-0.52405	-0.23535	-0.201433	-0.3667	-0.30635	-0.755	-0.40725	-0.0848	-0.80715	-0.16295	-0.54525
9	203	GI_18104961-S	APPBP2	NM_006380.2	Homo sapiens amyloid beta precursor protein (cytoplasmic tail) binding protein 2 (APPBP2), mRNA.	go_component: microtubule associated complex [goid 0005875] [evidence TAS] [pmid 9843960]; go_component: secretory vesicle [goid 0005803] [evidence TAS] [pmid 9843960]; go_component: cytoplasm [goid 0005737] [evidence TAS] [pmid 9843960]; go_function: microtubule motor activity [goid 0003777] [evidence TAS] [pmid 9843960]; go_function: adenosinetriphosphatase activity [goid 0004002] [evidence TAS…	-0.20865	0.1712	-0.243367	-0.2816	-0.31725	-0.8729	-0.43975	-0.4123	-1.233	-0.5254	-0.4744
9	219	GI_18575040-S	LOC142948	XM_096364.1	Homo sapiens LOC142948 (LOC142948), mRNA.		-0.28145	-0.1071	-0.3289	-0.39695	-0.24295	-0.6142	-0.52445	-0.35905	-0.63915	-0.058	-0.54805
9	220	GI_18598508-S	CDR2	XM_071866.2	Homo sapiens cerebellar degeneration-related protein 2, 62kDa (CDR2), mRNA.		-0.1729	0.18145	0.0821667	-0.2726	-0.39725	-0.33565	-0.39685	-0.421	-0.41395	-0.55715	-0.66955
9	222	GI_18765737-A	SMG1	NM_014006.2	Homo sapiens PI-3-kinase-related kinase SMG-1 (SMG1), transcript variant 2, mRNA.	go_function: inositol/phosphatidylinositol kinase activity [goid 0004428] [evidence IEA]	-0.49955	-0.25735	-0.0391333	-0.43075	-0.35945	-0.88065	-0.6021	-0.4787	-0.8696	-0.34265	-0.65625
9	224	GI_18860901-S	PTPRK	NM_002844.2	Homo sapiens protein tyrosine phosphatase, receptor type, K (PTPRK), mRNA.	go_component: integral to plasma membrane [goid 0005887] [evidence TAS] [pmid 9047348]; go_function: transmembrane receptor protein tyrosine phosphatase activity [goid 0005001] [evidence TAS] [pmid 9047348]; go_function: receptor activity [goid 0004872] [evidence IEA]; go_function: prenylated protein tyrosine phosphatase activity [goid 0004727] [evidence IEA]; go_function: hydrolase activity [goi…	-0.2268	-0.04255	-0.204967	-0.4043	-0.2106	-0.4575	-0.30995	-0.3151	-0.71415	-0.588	-0.73515
9	254	GI_19924114-I	RAD51L1	NM_133509.1	Homo sapiens RAD51-like 1 (S. cerevisiae) (RAD51L1), transcript variant 3, mRNA.	go_component: nucleus [goid 0005634] [evidence TAS] [pmid 9512535]; go_function: adenosinetriphosphatase activity [goid 0004002] [evidence P] [pmid 9512535]; go_function: DNA binding [goid 0003677] [evidence P] [pmid 9512535]; go_function: DNA dependent ATPase activity [goid 0008094] [evidence IEA]; go_function: damaged DNA binding [goid 0003684] [evidence IEA]; go_function: nucleotide binding [g…	-0.29505	-0.1023	-0.0311667	-0.0799	-0.1167	-0.85215	-0.62215	-0.1609	-0.6945	-0.29315	-0.51215
9	257	GI_20070184-S	USP14	NM_005151.2	Homo sapiens ubiquitin specific protease 14 (tRNA-guanine transglycosylase) (USP14), mRNA.	go_function: ubiquitin-specific protease activity [goid 0004843] [evidence TAS] [pmid 8579355]; go_function: tRNA guanylyltransferase activity [goid 0008193] [evidence TAS] [pmid 8579355]; go_function: cysteine-type endopeptidase activity [goid 0004197] [evidence TAS] [pmid 9827704]; go_function: ubiquitin thiolesterase activity [goid 0004221] [evidence IEA]; go_function: hydrolase activity [goid…	-0.127	0.02745	-0.0794667	-0.2848	-0.3172	-0.73695	-0.6284	-0.2376	-0.8545	-0.5266	-0.58915
9	276	GI_20149579-S	SLC35A1	NM_006416.2	Homo sapiens solute carrier family 35 (CMP-sialic acid transporter), member A1 (SLC35A1), mRNA.	go_component: Golgi apparatus [goid 0005794] [evidence TAS] [pmid 9644260]; go_component: integral to plasma membrane [goid 0005887] [evidence TAS] [pmid 9644260]; go_function: CMP-sialic acid transporter activity [goid 0005456] [evidence TAS] [pmid 9644260]; go_function: nucleotide-sugar transporter activity [goid 0005338] [evidence IEA]; go_function: sugar porter activity [goid 0005351] [eviden…	0.0168	-0.04835	-0.167867	-0.10835	-0.2333	-0.61995	-0.58665	-0.45395	-0.6859	-0.2194	-0.6879
9	279	GI_20336204-A	ATRX	NM_138270.1	Homo sapiens alpha thalassemia/mental retardation syndrome X-linked (RAD54 homolog, S. cerevisiae) (ATRX), transcript variant 2, mRNA.	go_component: nuclear heterochromatin [goid 0005720] [evidence TAS] [pmid 10570185]; go_component: nucleus [goid 0005634] [evidence TAS] [pmid 7874112]; go_function: helicase activity [goid 0004386] [evidence P] [pmid 7874112]; go_function: DNA helicase activity [goid 0003678] [evidence TAS] [pmid 7697714]; go_function: adenosinetriphosphatase activity [goid 0004002] [evidence P] [pmid 7874112]; …	-0.59455	0.0669	-0.2772	-0.36255	-0.1769	-0.57435	-0.34895	-0.01675	-0.8405	-0.47105	-0.29145
9	280	GI_20336255-I	PIP5K2B	NM_138687.1	Homo sapiens phosphatidylinositol-4-phosphate 5-kinase, type II, beta (PIP5K2B), transcript variant 2, mRNA.	go_component: cytoplasm [goid 0005737] [evidence NR]; go_function: 1-phosphatidylinositol-4-phosphate kinase [goid 0004431] [evidence E]; go_function: receptor signaling protein activity [goid 0005057] [evidence TAS] [pmid 9038203]; go_function: kinase activity [goid 0016301] [evidence IEA]; go_function: 1-phosphatidylinositol-4-phosphate 5-kinase activity [goid 0016308] [evidence IEA]; go_functi…	-0.2697	0.05045	-0.00326667	0.0096	0.1098	-0.6854	-0.74605	-0.16475	-0.7025	-0.39135	-0.5245
9	311	GI_21359902-S	HDGFRP3	NM_016073.2	Homo sapiens hepatoma-derived growth factor, related protein 3 (HDGFRP3), mRNA.	go_component: nucleus [goid 0005634] [evidence TAS] [pmid 10581169]; go_process: cell proliferation [goid 0008283] [evidence TAS] [pmid 10581169]	-0.15755	0.2142	-0.125767	-0.1834	-0.35845	-0.47445	-0.5566	-0.24535	-0.70015	-0.5367	-0.60635
9	326	GI_21361681-S	TAX1BP1	NM_006024.4	Homo sapiens Tax1 (human T-cell leukemia virus type I) binding protein 1 (TAX1BP1), mRNA.	go_function: apoptosis inhibitor activity [goid 0008189] [evidence E] [pmid 10435631]; go_process: anti-apoptosis [goid 0006916] [evidence E] [pmid 10435631]	-0.27095	0.31005	0.225867	0.1622	-0.07615	-0.4622	-0.4801	-0.18705	-0.89985	-0.48265	-0.3343
9	327	GI_21361719-S	FLJ10936	NM_018279.2	Homo sapiens transmembrane protein 19 (TMEM19), mRNA.		-0.21065	0.0801	-0.2977	-0.3337	-0.42	-0.8795	-0.825	-0.52775	-0.8221	-0.27125	-0.5202
9	332	GI_21361928-S	SLC38A1	NM_030674.2	Homo sapiens solute carrier family 38, member 1 (SLC38A1), mRNA.	go_component: membrane [goid 0016020] [evidence IEA]; go_function: amino acid-polyamine transporter activity [goid 0005279] [evidence IEA]; go_process: amino acid transport [goid 0006865] [evidence IEA]	-0.38365	-0.13745	-0.380767	-0.3821	-0.2627	-0.81665	-0.35825	-0.27415	-1.06295	-0.389	-0.3414
9	349	GI_21536370-S	TEP1	NM_007110.3	Homo sapiens telomerase-associated protein 1 (TEP1), mRNA.	go_component: nucleus [goid 0005634] [evidence TAS] [pmid 9020079]; go_function: protein binding [goid 0005515] [evidence TAS] [pmid 9020079]; go_function: RNA binding [goid 0003723] [evidence TAS] [pmid 9020079]; go_process: DNA replication and chromosome cycle [goid 0000067] [evidence TAS] [pmid 9020079]	-0.2049	-0.10505	-0.185233	-0.4275	-0.38915	-0.84775	-0.77055	-0.4329	-0.83005	-0.36395	-0.6453
9	370	GI_22035613-I	OSBPL7	NM_017731.3	Homo sapiens oxysterol binding protein-like 7 (OSBPL7), transcript variant 2, mRNA.	go_process: lipid transport [goid 0006869] [evidence IEA]; go_process: steroid metabolism [goid 0008202] [evidence IEA]	0.04	-0.2298	-0.102767	-0.36785	-0.42715	-0.78875	-0.4522	-0.5619	-0.68125	-0.43135	-0.3831
9	388	GI_22748772-S	ZNF440	NM_152357.1	Homo sapiens zinc finger protein 440 (ZNF440), mRNA.	go_component: nucleus [goid 0005634] [evidence IEA]; go_function: nucleic acid binding [goid 0003676] [evidence IEA]; go_function: DNA binding [goid 0003677] [evidence IEA]; go_process: regulation of transcription, DNA-dependent [goid 0006355] [evidence IEA]	-0.2893	-0.0523	-0.0652	-0.3248	-0.23775	-0.6437	-0.47175	-0.43355	-0.51535	-0.2879	-0.62795
9	394	GI_22748992-S	MGC34079	NM_152475.1	Homo sapiens hypothetical protein MGC34079 (MGC34079), mRNA.	go_component: intracellular [goid 0005622] [evidence IEA]; go_function: nucleic acid binding [goid 0003676] [evidence IEA]; go_process: regulation of transcription, DNA-dependent [goid 0006355] [evidence IEA]	-0.38485	0.0243	-0.1022	-0.15365	0.0345	-0.91435	-0.8255	-0.33965	-1.0935	-0.4239	-0.40745
9	396	GI_22907036-S	APOBEC3A	NM_145699.2	Homo sapiens apolipoprotein B mRNA editing enzyme, catalytic polypeptide-like 3A (APOBEC3A), mRNA.	go_component: cellular_component unknown [goid 0008372] [evidence ND]; go_function: zinc ion binding [goid 0008270] [evidence IEA]; go_function: molecular_function unknown [goid 0005554] [evidence ND] [pmid 10469298]; go_function: hydrolase activity [goid 0016787] [evidence IEA]; go_process: mRNA processing [goid 0006397] [evidence IEA]; go_process: biological_process unknown [goid 0000004] [evid…	-0.3068	0.0462	-0.0532667	0.06635	0.0079	-0.43255	-0.5471	-0.1256	-1.0772	-0.53905	-0.44145
9	407	GI_23397559-S	FLJ34917	NM_153263.1	Homo sapiens zinc finger protein 549 (ZNF549), mRNA.	go_component: intracellular [goid 0005622] [evidence IEA]; go_function: nucleic acid binding [goid 0003676] [evidence IEA]; go_process: regulation of transcription, DNA-dependent [goid 0006355] [evidence IEA]	-0.3211	-0.1821	-0.0194667	-0.3721	-0.24305	-0.93825	-0.65285	-0.3019	-0.9237	-0.2134	-0.4101
9	455	GI_24850112-S	SHCBP1	NM_024745.2	Homo sapiens likely ortholog of mouse Shc SH2-domain binding protein 1 (SHCBP1), mRNA.		-0.25185	0.004	-0.1673	-0.2617	-0.2041	-0.6313	-0.77435	-0.30565	-0.674	-0.52435	-0.63835
9	470	GI_26787992-S	SBLF	NM_006873.2	Homo sapiens stoned B-like factor (SBLF), mRNA.	go_component: clathrin vesicle coat [goid 0030125] [evidence IEA]; go_function: transcription factor activity [goid 0003700] [evidence E] [pmid 10364255]; go_process: intracellular protein transport [goid 0006886] [evidence IEA]	-0.32445	0.0003	-0.0899667	-0.36115	-0.3743	-0.8276	-0.66925	-0.43745	-0.9359	-0.3432	-0.5544
9	478	GI_27477096-I	CGI-85	NM_017635.2	Homo sapiens CGI-85 protein (CGI-85), transcript variant 1, mRNA.		-0.1576	0.10465	-0.306233	-0.15155	-0.04915	-0.64865	-0.50625	-0.5316	-1.0728	-0.29465	-0.25155
9	479	GI_27477108-S	ITCH	NM_031483.3	Homo sapiens itchy homolog E3 ubiquitin protein ligase (mouse) (ITCH), mRNA.	go_component: nucleus [goid 0005634] [evidence IEA]; go_function: ubiquitin-protein ligase activity [goid 0004842] [evidence IEA]; go_function: ligase activity [goid 0016874] [evidence IEA]; go_process: ubiquitin cycle [goid 0006512] [evidence IEA]	-0.18705	0.2082	-0.111333	-0.2034	-0.08155	-0.91295	-0.8598	-0.43	-1.0318	-0.34625	-0.5797
9	484	GI_27479011-S	LOC285693	XM_211981.1	Homo sapiens LOC285693 (LOC285693), mRNA.		-0.0739	0.01335	-0.105967	-0.18705	-0.2989	-0.6308	-0.44465	-0.34645	-0.8313	-0.26045	-0.5153
9	489	GI_27482777-S	LOC284031	XM_208982.1	Homo sapiens LOC284031 (LOC284031), mRNA.		-0.26635	-0.14025	-0.253233	-0.54695	-0.44275	-0.6966	-0.58275	-0.4412	-0.57025	-0.3399	-0.47095
9	493	GI_27498308-S	LOC285745	XM_212007.1	Homo sapiens LOC285745 (LOC285745), mRNA.		-0.1613	0.00375	-0.316533	-0.39905	-0.3012	-0.9101	-0.8412	-0.3955	-0.99505	-0.39365	-0.65365
9	530	GI_28558992-I	TG737	NM_175605.2	Homo sapiens Probe hTg737 (polycystic kidney disease, autosomal recessive) (TG737), transcript variant 1, mRNA.	go_process: excretion [goid 0007588] [evidence TAS] [pmid 7633404]	-0.19325	0.3335	-0.118833	-0.21695	-0.0569	-0.74485	-0.7349	-0.18375	-0.92605	-0.367	-0.38785
9	549	GI_29738067-S	LOC133926	XM_059674.5	Homo sapiens LOC133926 (LOC133926), mRNA.		-0.32675	-0.2543	-0.293067	-0.45175	-0.32825	-0.66665	-0.5177	-0.3669	-0.59855	-0.2611	-0.3418
9	589	GI_31377624-S	LOC133619	NM_130809.2	Homo sapiens hypothetical protein MGC12103 (LOC133619), mRNA.		-0.47485	-0.181	-0.0999333	-0.18965	-0.2734	-0.29255	-0.20295	-0.36075	-0.51195	-0.4217	-0.7277
9	600	GI_31542670-S	FLJ11240	NM_018368.2	Homo sapiens chromosome 6 open reading frame 209 (C6orf209), mRNA.		0.0004	0.1001	-0.276	-0.2713	-0.34635	-0.49315	-0.402	-0.3936	-0.8241	-0.47105	-0.4642
9	603	GI_31542714-S	FLJ20618	NM_017903.2	Homo sapiens hypothetical protein FLJ20618 (FLJ20618), mRNA.		-0.46385	-0.1951	-0.3211	-0.23575	-0.3805	-0.8536	-0.44465	-0.12355	-0.92395	-0.0888	-0.38305
9	627	GI_31563530-S	STAG2	NM_006603.3	Homo sapiens stromal antigen 2 (STAG2), mRNA.	go_component: nucleus [goid 0005634] [evidence IEA]; go_process: meiosis [goid 0007126] [evidence IEA]; go_process: chromosome segregation [goid 0007059] [evidence IEA]; go_process: cell cycle [goid 0007049] [evidence IEA]; go_process: mitosis [goid 0007067] [evidence IEA]	-0.3559	-0.1265	-0.477367	-0.31	-0.1885	-0.50985	-0.2243	0.0201	-0.9346	-0.23915	-0.4379
9	642	GI_31982879-S	HMGB1	NM_002128.3	Homo sapiens high-mobility group box 1 (HMGB1), mRNA.	go_component: nuclear chromosome [goid 0000228] [evidence NAS]; go_component: chromatin [goid 0005717] [evidence IEA]; go_component: chromatin [goid 0000785] [evidence IEA]; go_function: single-stranded DNA binding [goid 0003697] [evidence NAS]; go_process: chromosome organization and biogenesis (sensu Eukarya) [goid 0007001] [evidence IEA]; go_process: regulation of transcription, DNA-dependent …	-0.5689	-0.30505	-0.4403	-0.42275	-0.50545	-0.66395	-0.7402	0.0282	-0.84225	-0.319	-0.6808
9	644	GI_31982918-S	ZNF430	NM_025189.2	Homo sapiens zinc finger protein 430 (ZNF430), mRNA.	go_component: intracellular [goid 0005622] [evidence IEA]; go_component: nucleus [goid 0005634] [evidence IEA]; go_function: nucleic acid binding [goid 0003676] [evidence IEA]; go_function: DNA binding [goid 0003677] [evidence IEA]; go_process: regulation of transcription, DNA-dependent [goid 0006355] [evidence IEA]	-0.35065	0.14445	-0.0641333	-0.3204	-0.18805	-0.67985	-0.4989	-0.3618	-0.81925	-0.2817	-0.3308
9	646	GI_32171235-S	LOC90624	NM_181705.1	Homo sapiens hypothetical protein LOC90624 (LOC90624), mRNA.		-0.15545	0.1365	-0.190667	-0.2845	-0.4399	-0.78425	-0.76775	-0.3505	-0.65095	-0.1173	-0.5745
9	649	GI_32261315-S	FLJ14345	NM_024733.2	Homo sapiens hypothetical protein FLJ14345 (FLJ14345), mRNA.	go_component: nucleus [goid 0005634] [evidence IEA]	-0.23595	0.0165	0.0164667	-0.3683	-0.2337	-0.58905	-0.51705	-0.3576	-0.6254	-0.27285	-0.69065
9	651	GI_32307123-A	NCOA3	NM_006534.2	Homo sapiens nuclear receptor coactivator 3 (NCOA3), transcript variant 2, mRNA.	go_component: nucleus [goid 0005634] [evidence NAS]; go_function: transcription co-activator activity [goid 0003713] [evidence NAS] [pmid 9267036]; go_function: histone acetyltransferase activity [goid 0004402] [evidence IEA]; go_function: signal transducer activity [goid 0004871] [evidence IEA]; go_function: transferase activity [goid 0016740] [evidence IEA]; go_function: ligand-dependent thyroi…	-0.0478	0.06815	-0.430967	-0.25885	-0.38945	-0.74575	-0.4193	-0.50065	-0.94875	-0.1682	-0.175
9	653	GI_32307182-S	SEMA3C	NM_006379.2	Homo sapiens sema domain, immunoglobulin domain (Ig), short basic domain, secreted, (semaphorin) 3C (SEMA3C), mRNA.	go_process: drug resistance [goid 0009315] [evidence TAS] [pmid 9405678]; go_process: cell growth and/or maintenance [goid 0008151] [evidence TAS] [pmid 9405678]; go_process: immune response [goid 0006955] [evidence TAS] [pmid 9168980]; go_process: development [goid 0007275] [evidence IEA]; go_process: response to drug [goid 0042493] [evidence TAS]	-0.49	0.0369	-0.219267	-0.2437	-0.37895	-0.6037	-0.78705	-0.08705	-0.8427	-0.38765	-0.8941
9	666	GI_32699014-S	ZNF454	NM_182594.1	Homo sapiens zinc finger protein 454 (ZNF454), mRNA.	go_component: nucleus [goid 0005634] [evidence IEA]; go_function: nucleic acid binding [goid 0003676] [evidence IEA]; go_function: DNA binding [goid 0003677] [evidence IEA]; go_process: regulation of transcription, DNA-dependent [goid 0006355] [evidence IEA]	-0.2438	-0.0071	0.0772333	-0.29705	-0.3069	-0.8097	-0.6139	-0.35145	-0.70895	-0.26245	-0.43655
9	704	GI_33620726-S	TRA2A	NM_013293.2	Homo sapiens transformer-2 alpha (TRA2A), mRNA.	go_component: nucleus [goid 0005634] [evidence IDA] [pmid 9546399]; go_function: pre-mRNA splicing factor activity [goid 0008248] [evidence IDA] [pmid 9546399]; go_function: RNA binding [goid 0003723] [evidence IEA]; go_process: mRNA splicing [goid 0006371] [evidence IDA] [pmid 9546399]; go_process: nuclear mRNA splicing, via spliceosome [goid 0000398] [evidence IDA]	-0.20905	-0.1559	-0.0778333	-0.3193	-0.22745	-0.40825	-0.7138	-0.32595	-0.6195	-0.37675	-0.5367
9	710	GI_33946331-S	WWP1	NM_007013.3	Homo sapiens WW domain-containing protein 1 (WWP1), mRNA.	go_component: ubiquitin ligase complex [goid 0000151] [evidence NAS]; go_component: intracellular [goid 0005622] [evidence IEA]; go_function: ubiquitin-protein ligase activity [goid 0004842] [evidence TAS] [pmid 9647693]; go_function: protein binding [goid 0005515] [evidence IPI]; go_function: ligase activity [goid 0016874] [evidence IEA]; go_process: central nervous system development [goid 0007…	-0.06225	0.39075	0.163333	0.12055	-0.0265	-0.41265	-0.38395	-0.2419	-0.96045	-0.31135	-0.56505
9	755	GI_34147701-S	MGC29762	NM_144706.2	Homo sapiens hypothetical protein MGC29762 (MGC29762), mRNA.		-0.2351	-0.2209	-0.0933333	-0.2359	-0.35505	-0.6573	-0.53815	-0.27145	-0.571	-0.2116	-0.6503
9	756	GI_34147705-S	MGC16703	NM_145042.2	Homo sapiens alpha tubulin-like (MGC16703), mRNA.	go_component: microtubule [goid 0005874] [evidence IEA]; go_function: GTP binding [goid 0005525] [evidence IEA]; go_function: structural molecule activity [goid 0005198] [evidence IEA]; go_process: microtubule-based movement [goid 0007018] [evidence IEA]	-0.27445	-0.1684	-0.1701	-0.3102	-0.0995	-0.9039	-0.74615	-0.4311	-0.87675	-0.3494	-0.6134
9	759	GI_34222115-S	TDE2	NM_020755.2	Homo sapiens tumor differentially expressed 2 (TDE2), mRNA.	go_component: integral to membrane [goid 0016021] [evidence IEA]	-0.1955	-0.22745	-0.1846	-0.2868	-0.34355	-0.5983	-0.27745	-0.32245	-0.7793	-0.61935	-0.6342
9	762	GI_34222193-S	FLJ10613	NM_019067.3	Homo sapiens hypothetical protein FLJ10613 (FLJ10613), mRNA.	go_component: membrane [goid 0016020] [evidence IEA]; go_function: peptidase activity [goid 0008233] [evidence IEA]; go_process: proteolysis and peptidolysis [goid 0006508] [evidence IEA]	-0.2856	-0.103	-0.250733	-0.3192	-0.32135	-0.7024	-0.5886	-0.39025	-0.71475	-0.2425	-0.55895
9	802	GI_34996524-S	DKFZp686B2197	NM_194319.1	Homo sapiens zinc finger protein 542 (ZNF542), mRNA.		-0.1973	0.288	-0.1844	-0.21015	-0.15395	-0.9401	-0.79125	-0.3624	-1.0177	-0.48435	-0.48285
9	803	GI_36951011-S	GPR1	NM_005279.2	Homo sapiens G protein-coupled receptor 1 (GPR1), mRNA.	go_component: integral to plasma membrane [goid 0005887] [evidence TAS] [pmid 7851889]; go_function: G-protein coupled receptor activity [goid 0004930] [evidence P] [pmid 7851889]; go_function: G-protein coupled receptor activity, unknown ligand [goid 0016526] [evidence IEA]; go_function: rhodopsin-like receptor activity [goid 0001584] [evidence IEA]; go_process: G-protein coupled receptor protei…	-0.23865	0.10025	-0.2016	-0.4617	-0.2295	-0.98255	-0.85145	-0.37275	-1.0998	-0.47545	-0.5443
9	835	GI_37543271-S	KIAA0397	XM_029438.4	Homo sapiens KIAA0397 gene product (KIAA0397), mRNA.		-0.00735	0.06185	-0.3356	-0.2855	-0.34655	-0.72225	-0.51085	-0.5048	-0.5972	-0.40825	-0.2307
9	861	GI_37550045-S	MGC50836	XM_171060.4	Homo sapiens hypothetical protein MGC50836 (MGC50836), mRNA.		-0.2832	0.03505	-0.208233	-0.5103	-0.45895	-0.72285	-0.74815	-0.35145	-0.61595	-0.2893	-0.47635
9	869	GI_37552539-S	LOC284434	XM_211460.2	Homo sapiens hypothetical protein LOC284434 (LOC284434), mRNA.		-0.2975	-0.04795	-0.0303333	-0.24795	-0.1076	-0.84595	-0.41875	-0.2801	-0.8618	-0.2621	-0.6266
9	881	GI_37594440-S	ZNF136	NM_003437.2	Homo sapiens zinc finger protein 136 (clone pHZ-20) (ZNF136), mRNA.	go_component: nucleus [goid 0005634] [evidence IEA]; go_function: transcription co-repressor activity [goid 0003714] [evidence TAS] [pmid 7649249]; go_function: specific RNA polymerase II transcription factor activity [goid 0003704] [evidence TAS] [pmid 7649249]; go_function: DNA binding [goid 0003677] [evidence IEA]; go_process: negative regulation of transcription from Pol II promoter [goid 000…	-0.2433	-0.0915	-0.146433	-0.304	-0.3754	-0.79015	-0.6411	-0.4246	-0.87975	-0.12385	-0.54745
9	896	GI_38093646-S	FLJ34583	NM_198276.1	Homo sapiens transmembrane protein 17 (TMEM17), mRNA.		-0.34565	-0.0423	-0.115033	-0.54275	-0.1051	-0.66975	-0.51465	-0.33295	-0.73085	-0.4675	-0.5396
9	907	GI_38327629-A	MGC61599	NM_198394.1	Homo sapiens chromosome 9 open reading frame 85 (C9orf85), transcript variant 2, mRNA.	go_component: nucleus [goid 0005634] [evidence IEA]; go_function: DNA binding [goid 0003677] [evidence IEA]; go_process: regulation of transcription, DNA-dependent [goid 0006355] [evidence IEA]	-0.1897	-0.0001	-0.0550333	-0.2444	-0.2221	-0.80215	-0.5075	-0.3762	-0.6489	-0.4226	-0.4297
9	941	GI_39725699-S	RRP4	NM_014285.4	Homo sapiens homolog of Yeast RRP4 (ribosomal RNA processing 4), 3'-5'-exoribonuclease (RRP4), mRNA.	go_component: exosome (RNase complex) [goid 0000178] [evidence IEA]; go_component: cytoplasm [goid 0005737] [evidence TAS] [pmid 8600032]; go_component: nucleus [goid 0005634] [evidence TAS] [pmid 8600032]; go_function: 7S RNA binding [goid 0008312] [evidence TAS] [pmid 8600032]; go_function: 3'-5' exoribonuclease activity [goid 0000175] [evidence TAS] [pmid 8600032]; go_function: exonuclease act…	-0.1667	0.0254	-0.0261333	-0.21185	-0.11175	-0.54335	-0.6158	-0.27705	-0.86165	-0.4089	-0.4861
9	959	GI_40068474-S	PTK9	NM_002822.3	Homo sapiens PTK9 protein tyrosine kinase 9 (PTK9), transcript variant 1, mRNA.	go_component: intracellular [goid 0005622] [evidence IEA]; go_component: actin cytoskeleton [goid 0015629] [evidence ISS]; go_function: protein-tyrosine kinase activity [goid 0004713] [evidence IDA] [pmid 7507208]; go_function: actin binding [goid 0003779] [evidence IEA]; go_function: kinase activity [goid 0016301] [evidence IEA]; go_function: transferase activity [goid 0016740] [evidence IEA]; g…	-0.4332	-0.0901	-0.170033	-0.312	-0.4302	-0.5575	-0.47955	-0.218	-0.90085	-0.2677	-0.64695
9	970	GI_40255110-S	FLJ37562	NM_152409.2	Homo sapiens hypothetical protein FLJ37562 (FLJ37562), mRNA.	go_component: nucleus [goid 0005634] [evidence IEA]; go_function: DNA binding [goid 0003677] [evidence IEA]; go_process: regulation of transcription, DNA-dependent [goid 0006355] [evidence IEA]	-0.38495	-0.23465	-0.139067	-0.37805	-0.3374	-0.787	-0.817	-0.5982	-0.9794	-0.2932	-0.7118
9	972	GI_40255146-S	FLJ31819	NM_152529.3	Homo sapiens G protein-coupled receptor 155 (GPR155), mRNA.	go_component: integral to membrane [goid 0016021] [evidence IEA]; go_function: molecular_function unknown [goid 0005554] [evidence IEA]; go_function: G-protein coupled receptor activity [goid 0004930] [evidence IEA]; go_process: intracellular signaling cascade [goid 0007242] [evidence IEA]	-0.28405	-0.1426	-0.0232333	-0.5456	-0.25295	-0.6716	-0.58225	-0.4507	-0.6502	-0.0851	-0.55145
9	983	GI_40353772-S	BIA2	NM_015431.2	Homo sapiens BIA2 (BIA2), mRNA.		-0.33515	-0.15355	-0.0544	-0.39055	-0.1335	-0.72695	-0.5243	-0.42095	-0.82095	-0.20525	-0.6241
9	999	GI_40807470-S	TTF2	NM_003594.3	Homo sapiens transcription termination factor, RNA polymerase II (TTF2), mRNA.	go_component: transcription elongation factor complex [goid 0008023] [evidence TAS] [pmid 9748214]; go_function: Pol II transcription termination factor activity [goid 0003717] [evidence TAS] [pmid 9748214]; go_function: DNA dependent ATPase activity [goid 0008094] [evidence TAS] [pmid 9748214]; go_function: ATP binding [goid 0005524] [evidence IEA]; go_function: DNA binding [goid 0003677] [evide…	-0.20165	0.02705	-0.0183667	-0.2837	-0.0369	-0.7581	-0.5117	-0.308	-0.7116	-0.282	-0.5438
9	1037	GI_41393596-S	CSAD	NM_015989.3	Homo sapiens cysteine sulfinic acid decarboxylase (CSAD), mRNA.		-0.2439	-0.0049	-0.205667	-0.1672	-0.1834	-0.6975	-0.8523	-0.25435	-0.7382	-0.4128	-0.5539
9	1041	GI_41584203-S	GNPNAT1	NM_198066.2	Homo sapiens glucosamine-phosphate N-acetyltransferase 1 (GNPNAT1), mRNA.	go_function: N-acetyltransferase activity [goid 0008080] [evidence IEA]; go_function: transferase activity [goid 0016740] [evidence IEA]	-0.45565	-0.15115	-0.0827333	-0.4591	-0.3188	-0.7131	-0.50935	-0.27835	-0.5081	-0.3049	-0.49455
9	1098	GI_42661184-S	KIAA0924	XM_375471.1	Homo sapiens KIAA0924 protein (KIAA0924), mRNA.		-0.29375	0.0722	-0.0282	-0.24425	0.0527	-0.68365	-0.70845	-0.2975	-0.95275	-0.69815	-0.3871
9	1106	GI_42662303-S	LOC400856	XM_375929.1	Homo sapiens hypothetical gene supported by AK123815 (LOC400856), mRNA.		-0.0148	0.369	-0.1616	-0.1367	-0.0015	-0.6801	-0.73965	-0.3108	-1.0156	-0.12375	-0.13015
9	1110	GI_42716294-S	DKFZp761B1514	NM_032288.4	Homo sapiens hypothetical protein DKFZp761B1514 (DKFZp761B1514), mRNA.		-0.3463	-0.21625	-0.1769	-0.2541	-0.6437	-0.68495	-0.6203	-0.3864	-0.90975	-0.22405	-0.87095
9	1115	GI_42734334-S	DKFZP564F0522	NM_015475.1	Homo sapiens DKFZP564F0522 protein (DKFZP564F0522), mRNA.		-0.2092	-0.20805	0.0038	-0.27395	-0.34025	-0.46045	-0.46885	-0.34755	-0.5608	-0.23125	-0.66905
9	1117	GI_42734437-S	BM-009	NM_016623.3	Homo sapiens hypothetical protein BM-009 (BM-009), mRNA.		-0.06425	-0.10985	-0.3036	-0.35775	-0.28835	-0.3302	-0.3405	-0.1091	-0.68785	-0.38315	-0.76365
9	1121	GI_42794272-S	LOC283807	NM_203373.1	Homo sapiens hypothetical protein LOC283807 (LOC283807), mRNA.		-0.25055	0.01785	-0.190767	-0.3301	-0.1766	-0.774	-0.7722	-0.4046	-1.07365	-0.41285	-0.55495
9	1150	GI_4503240-S	CYP4F3	NM_000896.1	Homo sapiens cytochrome P450, family 4, subfamily F, polypeptide 3 (CYP4F3), mRNA.	go_component: membrane [goid 0016020] [evidence IEA]; go_component: microsome [goid 0005792] [evidence IEA]; go_component: endoplasmic reticulum [goid 0005783] [evidence IEA]; go_function: monooxygenase activity [goid 0004497] [evidence TAS] [pmid 8486631]; go_function: leukotriene-B4 20-monooxygenase activity [goid 0050051] [evidence IEA]; go_process: leukotriene metabolism [goid 0006691] [evide…	-0.1917	-0.2022	-0.347267	-0.40395	-0.34665	-0.88745	-0.5505	-0.4832	-0.77775	-0.55965	-0.741
9	1153	GI_4503508-S	EIF3S10	NM_003750.1	Homo sapiens eukaryotic translation initiation factor 3, subunit 10 theta, 150/170kDa (EIF3S10), mRNA.	go_component: eukaryotic translation initiation factor 3 complex [goid 0005852] [evidence TAS] [pmid 9054404]; go_function: translation factor activity, nucleic acid binding [goid 0008135] [evidence P] [pmid 9054404]; go_function: translation initiation factor activity [goid 0003743] [evidence IEA]; go_process: regulation of translational initiation [goid 0006446] [evidence TAS] [pmid 9054404]; g…	-0.51195	-0.1123	-0.0482667	-0.26035	-0.33065	-0.5945	-0.6344	-0.1349	-0.92735	-0.7086	-0.94225
9	1184	GI_4505696-S	SLC26A4	NM_000441.1	Homo sapiens solute carrier family 26, member 4 (SLC26A4), mRNA.	go_component: integral to membrane [goid 0016021] [evidence TAS] [pmid 10192399]; go_function: iodide transporter activity [goid 0015111] [evidence TAS] [pmid 10192399]; go_function: sulfate transporter activity [goid 0015116] [evidence P] [pmid 9398842]; go_function: chloride transporter activity [goid 0015108] [evidence TAS] [pmid 10192399]; go_function: sulfate porter activity [goid 0008271] […	-0.362	-0.01795	-0.0667	-0.27525	-0.1612	-0.8834	-0.81745	-0.35115	-0.9389	-0.2463	-0.58135
9	1198	GI_4506924-S	SH3BGRL	NM_003022.1	Homo sapiens SH3 domain binding glutamic acid-rich protein like (SH3BGRL), mRNA.	go_function: SH3/SH2 adaptor protein activity [goid 0005070] [evidence TAS] [pmid 9642120]	-0.4637	0.0072	-0.228833	-0.31485	-0.16525	-0.52885	-0.43985	-0.3116	-0.82315	-0.5874	-0.9311
9	1215	GI_45331210-S	FLJ00060	NM_033206.1	Homo sapiens hypothetical gene FLJ00060 (FLJ00060), mRNA.		-0.1271	0.09035	-0.1919	-0.3034	-0.3375	-0.7966	-0.748	-0.35685	-0.8699	-0.1506	-0.5173
9	1246	GI_4758453-S	GI_4758453-S	NM_004487.1	Homo sapiens golgi autoantigen, golgin subfamily b, macrogolgin (with transmembrane signal), 1 (GOLGB1), mRNA.	go_component: Golgi stack [goid 0005795] [evidence TAS] [pmid 7691276]; go_component: Golgi membrane [goid 0000139] [evidence TAS] [pmid 8198703]; go_component: kinesin complex [goid 0005871] [evidence IEA]; go_component: integral to membrane [goid 0016021] [evidence TAS] [pmid 7691276]; go_process: Golgi organization and biogenesis [goid 0007030] [evidence TAS] [pmid 7691276]	-0.60335	-0.1364	-0.2151	-0.44475	-0.1077	-0.8539	-0.3585	-0.1349	-1.10205	-0.6889	-0.2435
9	1261	GI_4826813-A	KTN1	NM_004986.1	Homo sapiens kinectin 1 (kinesin receptor) (KTN1), mRNA.	go_component: endoplasmic reticulum membrane [goid 0005789] [evidence E] [pmid 7787243]; go_component: integral to membrane [goid 0016021] [evidence IEA] [pmid 7787244]; go_component: membrane fraction [goid 0005624] [evidence E] [pmid 7787243]; go_component: integral to plasma membrane [goid 0005887] [evidence E] [pmid 7787243]; go_component: endoplasmic reticulum [goid 0005783] [evidence IEA]; …	-0.6091	0.47185	-0.0889333	-0.36295	-0.1012	-0.7089	-0.2632	-0.10665	-1.1247	-0.4313	-0.3451
9	1263	GI_4826869-S	NUCB2	NM_005013.1	Homo sapiens nucleobindin 2 (NUCB2), mRNA.	go_component: cytosol [goid 0005829] [evidence TAS] [pmid 7811391]; go_component: extracellular space [goid 0005615] [evidence TAS] [pmid 7811391]; go_component: plasma membrane [goid 0005886] [evidence TAS] [pmid 7811391]; go_function: calcium ion binding [goid 0005509] [evidence TAS] [pmid 7811391]; go_function: DNA binding [goid 0003677] [evidence TAS] [pmid 7811391]	-0.57715	-0.18795	-0.2758	-0.41395	-0.42225	-0.5608	-0.19795	-0.23925	-0.73915	0.00505	-0.35085
9	1271	GI_4885656-S	XRCC2	NM_005431.1	Homo sapiens X-ray repair complementing defective repair in Chinese hamster cells 2 (XRCC2), mRNA.	go_component: nucleus [goid 0005634] [evidence IEA]; go_function: DNA dependent ATPase activity [goid 0008094] [evidence IEA]; go_function: damaged DNA binding [goid 0003684] [evidence IEA]; go_function: ATP binding [goid 0005524] [evidence IEA]; go_process: meiosis [goid 0007126] [evidence TAS] [pmid 9628903]; go_process: recombination [goid 0007145] [evidence E] [pmid 9628903]; go_process: DNA …	-0.19155	-0.0493	-0.0448	-0.4723	-0.36615	-0.71035	-0.61445	-0.5198	-0.71	-0.0694	-0.71165
9	1272	GI_5016091-S	AHR	NM_001621.2	Homo sapiens aryl hydrocarbon receptor (AHR), mRNA.	go_component: nucleus [goid 0005634] [evidence IDA] [pmid 10395741]; go_function: ligand-dependent nuclear receptor activity [goid 0004879] [evidence IDA] [pmid 10395741]; go_function: DNA binding [goid 0003677] [evidence E] [pmid 8246913]; go_function: transcription factor activity [goid 0003700] [evidence NR] [pmid 9170146]; go_process: cell cycle [goid 0007049] [evidence TAS] [pmid 12213388]; …	-0.30475	-0.06315	-0.113567	-0.3614	-0.22315	-0.9471	-0.6639	-0.4264	-1.08735	-0.3897	-0.63725
9	1273	GI_5031652-S	BCAS2	NM_005872.1	Homo sapiens breast carcinoma amplified sequence 2 (BCAS2), mRNA.	go_component: spliceosome complex [goid 0005681] [evidence TAS] [pmid 9731529]; go_function: pre-mRNA splicing factor activity [goid 0008248] [evidence TAS] [pmid 9731529]; go_process: RNA processing [goid 0006396] [evidence NR]	-0.28225	-0.05635	-0.323	-0.55875	-0.53995	-0.67125	-0.42935	-0.14815	-0.86675	0.0432	-0.5116
9	1294	GI_5453713-S	LIM	NM_006457.1	Homo sapiens LIM protein (similar to rat protein kinase C-binding enigma) (LIM), mRNA.	go_function: protein kinase C binding [goid 0005080] [evidence P] [pmid 10429367]; go_process: signal transduction [goid 0007165] [evidence P] [pmid 10429367]	-0.2112	-0.1014	-0.0162667	-0.1188	-0.12865	-0.8681	-0.59375	-0.3013	-0.75465	-0.2157	-0.48515
9	1295	GI_5453757-S	NEBL	NM_006393.1	Homo sapiens nebulette (NEBL), mRNA.	go_component: actin cytoskeleton [goid 0015629] [evidence NR]; go_function: regulation of actin thin filament length activity [goid 0003792] [evidence TAS] [pmid 9733644]; go_function: structural constituent of muscle [goid 0008307] [evidence TAS] [pmid 9733644]; go_function: tropomyosin binding [goid 0005523] [evidence E]; go_function: actin binding [goid 0003779] [evidence IEA]; go_process: mus…	-0.13875	0.1444	-0.0577333	-0.1755	-0.2742	-0.5455	-0.4143	-0.423	-0.956	-0.44425	-0.5909
9	1303	GI_5729981-S	POLH	NM_006502.1	Homo sapiens polymerase (DNA directed), eta (POLH), mRNA.	go_component: nucleoplasm [goid 0005654] [evidence TAS] [pmid 10385124]; go_function: eta DNA polymerase activity [goid 0015999] [evidence TAS] [pmid 10871396]; go_function: DNA-directed DNA polymerase activity [goid 0003887] [evidence P] [pmid 10398605]; go_function: DNA repair enzyme [goid 0003686] [evidence TAS] [pmid 10385124]; go_function: damaged DNA binding [goid 0003684] [evidence TAS]; g…	-0.15445	-0.04015	-0.264733	-0.3461	-0.4777	-0.7263	-0.7533	-0.3665	-0.4821	-0.4302	-0.5899
9	1314	GI_6005714-S	SLC6A14	NM_007231.1	Homo sapiens solute carrier family 6 (neurotransmitter transporter), member 14 (SLC6A14), mRNA.	go_component: integral to plasma membrane [goid 0005887] [evidence IEA]; go_component: integral to membrane [goid 0016021] [evidence P] [pmid 10446133]; go_function: amino acid transporter activity [goid 0015171] [evidence TAS] [pmid 10446133]; go_function: neurotransmitter:sodium symporter activity [goid 0005328] [evidence IEA]; go_process: small molecule transport [goid 0006832] [evidence TAS] …	-0.3262	-0.05825	-0.542967	-0.39455	-0.1535	-1.00545	-0.5903	-0.31625	-1.08	-0.13595	-0.4729
9	1346	GI_7110718-S	DKK1	NM_012242.1	Homo sapiens dickkopf homolog 1 (Xenopus laevis) (DKK1), mRNA.	go_function: growth factor activity [goid 0008083] [evidence TAS] [pmid 10383463]; go_function: signal transducer activity [goid 0004871] [evidence TAS] [pmid 10383463]; go_process: development [goid 0007275] [evidence IEA]	-0.5405	-0.21345	0.0176	0.01675	-0.2592	-0.6174	-0.7156	-0.58485	-0.5116	-0.32645	-0.49185
9	1348	GI_7657006-S	DAPP1	NM_014395.1	Homo sapiens dual adaptor of phosphotyrosine and 3-phosphoinositides (DAPP1), mRNA.	go_function: phospholipid binding [goid 0005543] [evidence TAS] [pmid 10432293]; go_process: signal transduction [goid 0007165] [evidence P] [pmid 10432293]; go_process: intracellular signaling cascade [goid 0007242] [evidence IEA]	-0.20505	-0.06665	-0.145967	-0.53425	-0.54225	-0.7146	-0.74635	-0.3502	-0.7861	-0.4533	-0.68275
9	1367	GI_7662115-S	KIAA0431	NM_015251.1	Homo sapiens KIAA0431 protein (KIAA0431), mRNA.		-0.18785	-0.1424	-0.354633	-0.39935	-0.4708	-0.65135	-0.59465	-0.5023	-0.78695	-0.10155	-0.6421
9	1371	GI_7662247-S	C6orf56	NM_014721.1	Homo sapiens chromosome 6 open reading frame 56 (C6orf56), mRNA.		-0.3634	0.09045	-0.1945	-0.16755	-0.07625	-0.3922	-0.46825	-0.15805	-0.90945	-0.63885	-0.63085
9	1374	GI_7705420-S	HSD17B7	NM_016371.1	Homo sapiens hydroxysteroid (17-beta) dehydrogenase 7 (HSD17B7), mRNA.	go_function: estradiol 17-beta-dehydrogenase activity [goid 0004303] [evidence P] [pmid 10544267]; go_function: tumor suppressor [goid 0008181] [evidence P] [pmid 10544267]	-0.2165	0.3026	0.0811	-0.1866	0.011	-0.6675	-0.5839	-0.2812	-1.0013	-0.1806	-0.35975
9	1384	GI_7706334-S	CGI-119	NM_016056.1	Homo sapiens CGI-119 protein (CGI-119), mRNA.		-0.28195	-0.2375	0.012	-0.4392	-0.24715	-0.84595	-0.5978	-0.49635	-0.6816	-0.4525	-0.83645
9	1396	GI_8922201-I	SMAP-1	NM_017979.1	Homo sapiens smooth muscle cell associated protein-1 (SMAP-1), mRNA.		-0.17235	-0.01175	-0.114167	-0.13495	-0.1824	-0.7458	-0.82555	-0.2232	-0.7834	-0.47815	-0.3448
9	1407	GI_8922870-S	FLJ11106	NM_018324.1	Homo sapiens hypothetical protein FLJ11106 (FLJ11106), mRNA.		-0.2142	0.1032	0.0909	-0.1515	-0.17135	-0.90135	-0.74135	-0.1896	-0.7847	-0.40925	-0.46895
9	1441	GI_9945313-S	EIF4A2	NM_001967.2	Homo sapiens eukaryotic translation initiation factor 4A, isoform 2 (EIF4A2), mRNA.	go_component: eukaryotic translation initiation factor 4 complex [goid 0008304] [evidence P] [pmid 8521730]; go_function: helicase activity [goid 0004386] [evidence P] [pmid 8521730]; go_function: translation initiation factor activity [goid 0003743] [evidence P] [pmid 8521730]; go_function: adenosinetriphosphatase activity [goid 0004002] [evidence P] [pmid 8521730]; go_process: regulation of tra…	-0.2007	0.06015	-0.0227667	0.04955	0.02825	-0.6793	-0.46445	-0.458	-0.93875	-0.4059	-0.41875
9	1445	GI_9966798-S	SAS10	NM_020368.1	Homo sapiens disrupter of silencing 10 (SAS10), mRNA.		-0.1885	0.0789	0.0773667	-0.2202	-0.5841	-0.6569	-0.4846	-0.4558	-0.7126	-0.3144	-0.7206
9	1468	Hs.189757-S	Hs.189757	null	Cluster 189757 , UniGene build 163		-0.26895	-0.19645	-0.3049	-0.58085	-0.5242	-0.8078	-0.7507	-0.61515	-0.79855	-0.34195	-0.55255
9	1469	Hs.191111-S	Hs.191111	null	Cluster 191111 , UniGene build 163		-0.3519	-0.46725	-0.4533	-0.3924	-0.22575	-0.562	-0.47985	-0.22685	-0.6881	-0.46065	-0.11415
9	1473	Hs.276976-S	Hs.276976	null	Cluster 276976 , UniGene build 163		-0.38455	-0.0579	-0.646533	-0.4055	-0.05925	-0.8236	-0.66085	-0.4097	-1.2546	-0.64585	-0.1529
10	5	GI_10337606-S	PTTG3	NM_021000.1	Homo sapiens pituitary tumor-transforming 3 (PTTG3), mRNA.		-0.1902	-0.45495	-0.2531	-0.7868	-0.65345	-0.3861	-0.08005	0.02225	0.5309	0.50955	0.33435
10	172	GI_16905514-S	RFX5	NM_000449.2	Homo sapiens regulatory factor X, 5 (influences HLA class II expression) (RFX5), mRNA.	go_component: nucleus [goid 0005634] [evidence TAS] [pmid 9806546]; go_function: DNA binding [goid 0003677] [evidence E] [pmid 9806546]; go_function: transcription co-activator activity [goid 0003713] [evidence NR]; go_function: transcription factor activity [goid 0003700] [evidence NR] [pmid 9806546]; go_function: translation regulator activity [goid 0045182] [evidence IEA]; go_process: transcri…	0.0706	0.0008	-0.348467	-0.3263	-0.56415	-0.51015	-0.61785	-0.7774	-0.19015	0.0848	0.12085
10	197	GI_17921992-I	TUBA2	NM_006001.1	Homo sapiens tubulin, alpha 2 (TUBA2), transcript variant 1, mRNA.	go_component: microtubule [goid 0005874] [evidence NAS]; go_function: structural constituent of cytoskeleton [goid 0005200] [evidence NR]; go_function: GTP binding [goid 0005525] [evidence NAS]; go_function: structural molecule activity [goid 0005198] [evidence IEA]; go_process: microtubule-based movement [goid 0007018] [evidence IEA]	-0.2242	-0.35835	-0.5013	-0.5949	-0.75865	-0.5644	-0.44715	-0.0863	0.2505	0.4187	-0.02205
10	542	GI_29244923-S	CHD6	NM_032221.3	Homo sapiens chromodomain helicase DNA binding protein 6 (CHD6), mRNA.	go_component: membrane [goid 0016020] [evidence IEA]; go_component: nucleus [goid 0005634] [evidence IEA]; go_component: chromatin [goid 0000785] [evidence IEA]; go_function: transporter activity [goid 0005215] [evidence IEA]; go_function: receptor activity [goid 0004872] [evidence IEA]; go_function: chromatin binding [goid 0003682] [evidence IEA]; go_function: ATP binding [goid 0005524] [evidenc…	-0.0727	0.05385	-0.591967	-0.438	-0.30475	-0.64025	-0.2887	-0.369	-0.6077	-0.05405	0.2346
10	548	GI_29734370-S	DKFZP761M1511	XM_295135.1	Homo sapiens hypothetical protein DKFZP761M1511 (DKFZP761M1511), mRNA.		0.0598	-0.4625	-0.661433	-0.57135	-0.6119	-0.1567	-0.2173	-0.1219	0.17715	0.90935	0.77915
10	625	GI_31543826-I	TSC22	NM_006022.2	Homo sapiens transforming growth factor beta-stimulated protein TSC-22 (TSC22), transcript variant 2, mRNA.	go_component: nucleus [goid 0005634] [evidence IEA]; go_function: transcription activating factor [goid 0003710] [evidence E] [pmid 9022669]; go_function: transcription factor activity [goid 0003700] [evidence IEA]; go_process: transcription from Pol II promoter [goid 0006366] [evidence TAS] [pmid 9022669]; go_process: regulation of transcription, DNA-dependent [goid 0006355] [evidence IEA]	-0.18235	-0.54935	-0.4767	-0.50305	-0.6126	-0.5402	-0.2028	-0.4047	-0.12375	-0.10695	-0.1363
10	793	GI_34452708-A	BRD8	NM_183359.1	Homo sapiens bromodomain containing 8 (BRD8), transcript variant 3, mRNA.	go_component: nucleus [goid 0005634] [evidence E] [pmid 9368056]; go_function: ligand-regulated transcription factor activity [goid 0003706] [evidence E] [pmid 9368056]; go_function: thyroid hormone receptor activity [goid 0004887] [evidence E] [pmid 9368056]; go_function: transcription co-activator activity [goid 0003713] [evidence E] [pmid 9368056]; go_process: cell surface receptor linked sign…	0.0675	-0.4479	-0.492433	-0.69555	-0.41345	-0.5176	-0.1819	-0.3999	-0.18515	0.1767	0.1915
10	880	GI_37574699-S	LOC92755	XM_047083.5	Homo sapiens similar to tubulin beta (LOC92755), mRNA.		-0.50825	-0.3868	-0.1154	-0.8731	-0.705	-0.2513	0.0504	0.37195	0.557	0.4286	0.10025
10	916	GI_38505166-S	RARG	NM_000966.3	Homo sapiens retinoic acid receptor, gamma (RARG), mRNA.	go_function: retinoic acid receptor activity [goid 0003708] [evidence P]; go_process: development [goid 0007275] [evidence P]	-0.04995	-0.27275	-0.6831	-0.4892	-0.42625	-0.3937	-0.41455	-0.4488	-0.1111	-0.31535	-0.1228
10	1302	GI_5729827-S	FLN29	NM_006700.1	Homo sapiens FLN29 gene product (FLN29), mRNA.		-0.0212	-0.2642	-0.532033	-0.5161	-0.4409	-0.4174	-0.26675	-0.6125	-0.2541	-0.5158	0.0278
10	1313	GI_5922012-S	FZD2	NM_001466.2	Homo sapiens frizzled homolog 2 (Drosophila) (FZD2), mRNA.	go_component: integral to plasma membrane [goid 0005887] [evidence TAS] [pmid 8626800]; go_function: receptor activity [goid 0004872] [evidence P] [pmid 8626800]; go_function: frizzled receptor activity [goid 0004928] [evidence IEA]; go_function: G-protein coupled receptor activity [goid 0004930] [evidence IEA]; go_function: non-G-protein coupled 7TM receptor activity [goid 0004926] [evidence IEA…	-0.0419	-0.5422	-0.663933	-0.5775	-0.4041	-0.3852	-0.546	-0.5202	-0.11905	-0.1138	-0.08395
10	1450	hmm25579-S	hmm25579	null	Gnomon gene hmm25579 , RefSeq build 34		-0.33285	-0.4653	-0.513433	-0.51905	-0.4766	-0.38175	-0.3551	-0.54845	-0.26415	-0.13025	-0.18345
11	124	GI_14277673-S	LMCD1	NM_014583.2	Homo sapiens LIM and cysteine-rich domains 1 (LMCD1), mRNA.	go_component: cellular_component unknown [goid 0008372] [evidence ND]; go_function: molecular_function unknown [goid 0005554] [evidence ND]; go_process: biological_process unknown [goid 0000004] [evidence ND]	0.2971	0.81535	0.6187	0.20195	-0.09445	-0.2218	-0.2923	-0.3522	-0.0983	-0.36725	-0.3861
11	155	GI_15812179-S	ZFP36L1	NM_004926.2	Homo sapiens zinc finger protein 36, C3H type-like 1 (ZFP36L1), mRNA.	go_component: nucleus [goid 0005634] [evidence NR]; go_function: transcription factor activity [goid 0003700] [evidence NR] [pmid 8595910]	0.83315	0.64765	0.209533	0.19105	0.0535	-0.22605	-0.3206	-0.28005	-0.152	0.2095	-0.12425
11	295	GI_21071004-S	PHLDA2	NM_003311.2	Homo sapiens pleckstrin homology-like domain, family A, member 2 (PHLDA2), mRNA.	go_component: nucleus [goid 0005634] [evidence IEA]; go_function: DNA binding [goid 0003677] [evidence IEA]; go_process: imprinting [goid 0006349] [evidence NR]; go_process: apoptosis [goid 0006915] [evidence TAS] [pmid 9328465]; go_process: regulation of transcription, DNA-dependent [goid 0006355] [evidence IEA]	0.1275	0.41875	0.665933	0.22805	-0.0214	-0.07675	-0.4063	-0.416	-0.5576	-0.90765	-0.8806
11	303	GI_21264599-S	HIST1H4H	NM_003543.3	Homo sapiens histone 1, H4h (HIST1H4H), mRNA.		0.13995	0.286	0.295867	0.30405	0.133	-0.0356	-0.33545	-0.61845	-0.87445	-0.79145	-0.6063
11	307	GI_21314673-S	MIG-6	NM_018948.2	Homo sapiens mitogen-inducible gene 6 (MIG-6), mRNA.	go_component: cytoplasm [goid 0005737] [evidence TAS] [pmid 10749885]; go_function: Rho GTPase activator activity [goid 0005100] [evidence TAS] [pmid 10749885]; go_process: response to stress [goid 0006950] [evidence TAS] [pmid 10749885]	0.85525	1.15995	0.542333	0.3172	-0.0733	-0.3678	-0.58855	-0.6061	-0.5919	-0.54905	-0.71115
11	373	GI_22035666-S	TOB1	NM_005749.2	Homo sapiens transducer of ERBB2, 1 (TOB1), mRNA.	go_function: SH3/SH2 adaptor protein activity [goid 0005070] [evidence TAS] [pmid 8632892]; go_function: protein binding [goid 0005515] [evidence TAS] [pmid 8632892]; go_process: negative regulation of cell proliferation [goid 0008285] [evidence TAS] [pmid 8632892]	0.8006	0.59025	0.247667	0.01975	0.19445	-0.0258	-0.42075	-0.22205	-0.2974	-0.4009	0.0398
11	506	GI_27765095-A	SIAT4A	NM_173344.1	Homo sapiens sialyltransferase 4A (beta-galactoside alpha-2,3-sialyltransferase) (SIAT4A), transcript variant 2, mRNA.	go_component: Golgi apparatus [goid 0005794] [evidence IEA]; go_component: integral to membrane [goid 0016021] [evidence IEA]; go_function: beta-galactoside alpha-2,3-sialyltransferase activity [goid 0003836] [evidence TAS] [pmid 10504389]; go_function: transferase activity, transferring glycosyl groups [goid 0016757] [evidence IEA]; go_process: protein modification [goid 0006464] [evidence E]; g…	0.0496	0.18235	0.444833	0.2288	0.08315	-0.394	-0.5945	-0.6838	-0.8637	-0.93145	-0.9053
11	544	GI_29568085-S	SDC1	NM_002997.3	Homo sapiens syndecan 1 (SDC1), mRNA.	go_component: proteoglycan integral to plasma membrane [goid 0005888] [evidence TAS] [pmid 2324102]; go_component: integral to membrane [goid 0016021] [evidence IEA]; go_component: integral to plasma membrane [goid 0005887] [evidence TAS]; go_function: syndecan [goid 0015023] [evidence TAS] [pmid 2324102]; go_function: cytoskeletal protein binding [goid 0008092] [evidence IEA]	0.2337	0.2711	0.455733	0.52265	0.16935	-0.0602	-0.23505	-0.53645	-0.44525	-0.77475	-0.7643
11	664	GI_32698852-S	LOC144501	NM_182507.1	Homo sapiens hypothetical protein LOC144501 (LOC144501), mRNA.		0.32175	0.5728	0.3093	0.2113	-0.10895	-0.3467	-0.7116	-0.96125	-0.77045	-0.84935	-0.82055
11	792	GI_34452689-S	RGS16	NM_002928.2	Homo sapiens regulator of G-protein signalling 16 (RGS16), mRNA.	go_component: peripheral plasma membrane protein [goid 0000157] [evidence P] [pmid 9469939]; go_function: GTPase activator activity [goid 0005096] [evidence TAS] [pmid 10747990]; go_function: calmodulin binding [goid 0005516] [evidence TAS] [pmid 10747990]; go_function: signal transducer activity [goid 0004871] [evidence IEA]; go_process: regulation of G-protein coupled receptor protein signaling…	0.9493	0.3666	0.0289333	-0.0746	-0.19915	-0.3609	-0.5838	-0.5851	-0.5137	-0.5881	-0.47
11	801	GI_34916057-S	KLF4	NM_004235.3	Homo sapiens Kruppel-like factor 4 (gut) (KLF4), mRNA.	go_function: transcription activating factor [goid 0003710] [evidence P]; go_function: transcription factor activity [goid 0003700] [evidence P]; go_process: mesoderm cell fate determination [goid 0007500] [evidence P]; go_process: negative regulation of cell proliferation [goid 0008285] [evidence E]	0.93045	0.6714	0.355167	0.11185	-0.31595	-0.2241	-0.32945	-0.42725	-0.46465	-0.3529	-0.4816
11	971	GI_40255128-S	MGC9712	NM_152689.2	Homo sapiens hypothetical protein MGC9712 (MGC9712), mRNA.		0.20005	0.25865	0.6023	0.2444	0.07445	-0.0401	-0.31355	-0.4418	-0.2896	-0.5037	-0.6293
11	1127	GI_44890061-S	C14orf43	NM_194278.2	Homo sapiens chromosome 14 open reading frame 43 (C14orf43), mRNA.	go_component: nucleus [goid 0005634] [evidence IEA]; go_function: DNA binding [goid 0003677] [evidence IEA]	0.904	0.35095	-0.0302333	-0.2521	-0.2404	-0.26685	-0.29325	-0.43025	-0.27485	-0.50575	-0.30985
11	1415	GI_8923349-S	C14orf58	NM_017791.1	Homo sapiens chromosome 14 open reading frame 58 (C14orf58), mRNA.		0.353	0.61325	0.4685	0.03305	-0.1419	-0.14215	-0.3407	-0.5338	-0.33265	-0.24575	-0.41285
11	1425	GI_9257224-S	INHBB	NM_002193.1	Homo sapiens inhibin, beta B (activin AB beta polypeptide) (INHBB), mRNA.	go_component: extracellular [goid 0005576] [evidence TAS] [pmid 3754442]; go_component: nucleus [goid 0005634] [evidence IEA]; go_function: hormone activity [goid 0005179] [evidence TAS]; go_function: receptor binding [goid 0005102] [evidence NR]; go_function: growth factor activity [goid 0008083] [evidence IEA]; go_function: inhibin [goid 0016916] [evidence IEA]; go_function: cytokine activity […	0.4627	0.5975	0.137433	0.01015	-0.07205	-0.22705	-0.7283	-0.86515	-0.9127	-1.0988	-1.20145
11	1467	Hs.187199-S	Hs.187199	null	Cluster 187199 , UniGene build 163		-0.45735	0.7737	-0.156567	-0.0522	0.0133	-1.05345	-0.46095	-0.06955	-1.3814	-0.29645	0.21735
12	37	GI_12056470-S	RAI3	NM_003979.2	Homo sapiens retinoic acid induced 3 (RAI3), mRNA.	go_component: membrane [goid 0016020] [evidence IEA]; go_component: integral to plasma membrane [goid 0005887] [evidence TAS] [pmid 9857033]; go_function: G-protein coupled receptor activity [goid 0004930] [evidence P] [pmid 9857033]; go_function: metabotropic glutamate, GABA-B-like receptor activity [goid 0008067] [evidence IEA]; go_function: receptor activity [goid 0004872] [evidence IEA]; go_p…	0.12235	0.3422	-0.0210667	0.0269	-0.35715	-0.3495	-0.2782	-0.70415	-0.65445	-0.71985	-0.75485
12	64	GI_13259551-A	G1P3	NM_002038.2	Homo sapiens interferon, alpha-inducible protein (clone IFI-6-16) (G1P3), transcript variant 1, mRNA.	go_component: integral to membrane [goid 0016021] [evidence IEA]; go_process: immune response [goid 0006955] [evidence TAS] [pmid 3017706]	0.0106	-0.1522	-0.0033	-0.06645	-0.0256	-0.02875	-0.4714	-0.4392	-0.46755	-0.69475	-0.8837
12	98	GI_14043025-S	VAMP8	NM_003761.2	Homo sapiens vesicle-associated membrane protein 8 (endobrevin) (VAMP8), mRNA.	go_component: synaptic vesicle [goid 0008021] [evidence NR]; go_component: early endosome [goid 0005769] [evidence TAS] [pmid 9614193]; go_component: membrane fraction [goid 0005624] [evidence TAS] [pmid 9614193]; go_process: nonselective vesicle docking [goid 0006904] [evidence NR]; go_process: nonselective vesicle transport [goid 0006899] [evidence TAS] [pmid 9614193]; go_process: protein compl…	0.2555	0.0982	-0.0387	0.02215	-0.2288	-0.2271	-0.61105	-0.64	-0.39805	-0.70745	-0.5383
12	198	GI_17933771-S	S100A16	NM_080388.1	Homo sapiens S100 calcium binding protein A16 (S100A16), mRNA.	go_function: calcium ion binding [goid 0005509] [evidence IEA]	0.0012	-0.1053	-0.1056	-0.1032	-0.0701	-0.4376	-0.50325	-0.81175	-0.5665	-0.82055	-0.5597
12	214	GI_18375640-S	BATF	NM_006399.2	Homo sapiens basic leucine zipper transcription factor, ATF-like (BATF), mRNA.	go_component: nucleus [goid 0005634] [evidence IEA]; go_function: RNA polymerase II transcription factor activity [goid 0003702] [evidence TAS] [pmid 8570175]; go_function: transcription factor activity [goid 0003700] [evidence TAS] [pmid 8630063]; go_function: protein binding [goid 0005515] [evidence IPI] [pmid 8954125]; go_process: antimicrobial humoral response (sensu Invertebrata) [goid 00069…	0.24425	0.04885	0.141467	-0.43385	-0.5591	-0.4844	-0.6533	-0.66685	-0.41125	-0.70835	-0.9728
12	235	GI_19913425-S	ATP6V1B1	NM_001692.2	Homo sapiens ATPase, H+ transporting, lysosomal 56/58kDa, V1 subunit B, isoform 1 (Renal tubular acidosis with deafness) (ATP6V1B1), mRNA.	go_component: vacuolar hydrogen-transporting ATPase [goid 0000219] [evidence NR]; go_component: cytoplasm [goid 0005737] [evidence IEA]; go_component: proton-transporting two-sector ATPase complex [goid 0016469] [evidence IEA]; go_component: plasma membrane [goid 0005886] [evidence NR]; go_function: ATP-binding and phosphorylation-dependent chloride channel activity [goid 0005224] [evidence IEA];…	-0.08895	-0.03055	-0.126633	-0.1608	-0.21215	-0.4565	-0.4815	-0.67575	-0.61835	-0.798	-0.7617
12	260	GI_20070332-S	NPEPL1	NM_024663.2	Homo sapiens aminopeptidase-like 1 (NPEPL1), mRNA.	go_component: intracellular [goid 0005622] [evidence IEA]; go_function: aminopeptidase activity [goid 0004177] [evidence IEA]; go_function: hydrolase activity [goid 0016787] [evidence IEA]; go_function: manganese ion binding [goid 0030145] [evidence IEA]; go_process: proteolysis and peptidolysis [goid 0006508] [evidence IEA]	0.05385	-0.0876	-0.1834	-0.13685	-0.1386	-0.57925	-0.48735	-0.3048	-0.74625	-0.90425	-0.6762
12	261	GI_20070348-S	VMP1	NM_030938.2	Homo sapiens likely ortholog of rat vacuole membrane protein 1 (VMP1), mRNA.		0.0572	0.4259	-0.06	-0.1006	-0.1781	-0.6506	-0.59465	-0.7008	-0.9207	-0.558	-0.6378
12	288	GI_20357534-S	ATP6V1G1	NM_004888.2	Homo sapiens ATPase, H+ transporting, lysosomal 13kDa, V1 subunit G isoform 1 (ATP6V1G1), mRNA.	go_function: hydrogen ion transporter activity [goid 0015078] [evidence IEA]; go_function: hydrogen-transporting two-sector ATPase activity [goid 0003936] [evidence IEA]; go_function: hydrolase activity [goid 0016787] [evidence IEA]; go_process: proton transport [goid 0015992] [evidence IEA]; go_process: ATP biosynthesis [goid 0006754] [evidence IEA]	0.02175	0.0679	0.134467	0.04155	-0.06535	-0.1972	-0.37715	-0.4519	-0.6466	-0.5258	-0.7413
12	300	GI_21237762-S	CD9	NM_001769.2	Homo sapiens CD9 antigen (p24) (CD9), mRNA.	go_component: integral to plasma membrane [goid 0005887] [evidence TAS] [pmid 1840589]; go_component: plasma membrane [goid 0005886] [evidence NR]	0.0955	0.08045	0.0084	-0.07405	-0.19605	-0.231	-0.4867	-0.52525	-0.47385	-0.6051	-0.6709
12	301	GI_21264577-S	TSPAN-1	NM_005727.2	Homo sapiens tetraspan 1 (TSPAN-1), mRNA.	go_component: integral to membrane [goid 0016021] [evidence TAS] [pmid 9714763]; go_process: mystery cell fate differentiation (sensu Drosophila) [goid 0008583] [evidence TAS] [pmid 9714763]; go_process: cell adhesion [goid 0007155] [evidence NR]; go_process: cell motility [goid 0006928] [evidence NR]; go_process: cell proliferation [goid 0008283] [evidence NR]	0.19035	-0.18905	-0.100433	-0.2321	-0.25325	-0.2344	-0.59485	-0.89735	-0.70715	-1.04685	-0.9696
12	310	GI_21359861-S	EDN1	NM_001955.2	Homo sapiens endothelin 1 (EDN1), mRNA.	go_component: soluble fraction [goid 0005625] [evidence TAS] [pmid 2670930]; go_component: extracellular space [goid 0005615] [evidence TAS] [pmid 2670930]; go_component: nucleus [goid 0005634] [evidence IEA]; go_function: peptide hormone [goid 0005180] [evidence TAS] [pmid 2670930]; go_function: toxin activity [goid 0015070] [evidence IEA]; go_function: DNA binding [goid 0003677] [evidence IEA];…	0.20255	-0.1575	0.2916	-0.03385	-0.1798	-0.5625	-0.54675	-0.5308	-0.39615	-0.5222	-0.76075
12	338	GI_21389588-S	TMC4	NM_144686.1	Homo sapiens transmembrane channel-like 4 (TMC4), mRNA.		0.14445	-0.02165	-0.0878333	-0.1571	-0.1815	-0.39925	-0.68495	-0.76835	-0.95545	-1.28185	-1.00545
12	352	GI_21536431-S	TIMP3	NM_000362.3	Homo sapiens tissue inhibitor of metalloproteinase 3 (Sorsby fundus dystrophy, pseudoinflammatory) (TIMP3), mRNA.	go_function: metalloendopeptidase inhibitor activity [goid 0008191] [evidence NR]; go_process: proteolysis and peptidolysis [goid 0006508] [evidence P]	0.018	-0.2183	-0.120633	-0.0796	-0.32525	-0.5642	-0.7369	-0.93205	-0.6252	-0.55405	-0.69765
12	381	GI_22507396-S	MYH9	NM_002473.2	Homo sapiens myosin, heavy polypeptide 9, non-muscle (MYH9), mRNA.	go_component: non-muscle myosin [goid 0005860] [evidence TAS] [pmid 1967836]; go_component: kinesin complex [goid 0005871] [evidence IEA]; go_component: myosin [goid 0016459] [evidence IEA]; go_function: adenosinetriphosphatase activity [goid 0004002] [evidence NR] [pmid 1967836]; go_function: motor activity [goid 0003774] [evidence NR]; go_function: actin binding [goid 0003779] [evidence IEA]; g…	0.0213	0.00595	0.0230333	-0.0466	0.0735	-0.0383	-0.4406	-0.52975	-0.5519	-0.80855	-0.57605
12	427	GI_24308286-S	DKFZP434H0820	NM_022833.1	Homo sapiens chromosome 9 open reading frame 88 (C9orf88), mRNA.		0.04475	-0.05785	-0.0294	-0.25575	-0.46935	-0.48175	-0.5183	-0.709	-0.5841	-0.83185	-0.9134
12	747	GI_34147631-S	ZYX	NM_003461.3	Homo sapiens zyxin (ZYX), mRNA.	go_component: focal adhesion [goid 0008357] [evidence E] [pmid 8940160]; go_component: integral to plasma membrane [goid 0005887] [evidence TAS] [pmid 8940160]; go_component: plasma membrane [goid 0005886] [evidence E] [pmid 8940160]; go_function: cell adhesion molecule activity [goid 0005194] [evidence IEA] [pmid 8940160]; go_process: cell adhesion [goid 0007155] [evidence TAS] [pmid 8940160]; g…	0.06555	0.2796	0.233333	0.1727	0.05345	-0.3875	-0.5881	-0.64055	-0.38725	-0.7083	-0.65015
12	765	GI_34222243-S	ARHC	NM_175744.3	Homo sapiens ras homolog gene family, member C (ARHC), mRNA.	go_function: Rho small monomeric GTPase activity [goid 0003931] [evidence P]	0.06735	-0.0329	-0.151633	-0.03115	-0.2095	-0.23055	-0.43165	-0.4858	-0.31755	-0.6305	-0.82345
12	787	GI_34335231-S	CKB	NM_001823.3	Homo sapiens creatine kinase, brain (CKB), mRNA.	go_component: cytoplasm [goid 0005737] [evidence NR]; go_function: creatine kinase activity [goid 0004111] [evidence TAS] [pmid 3034271]; go_function: transferase activity, transferring phosphorus-containing groups [goid 0016772] [evidence IEA]	0.18145	-0.0031	-0.0846667	-0.1146	-0.32215	-0.34725	-0.57465	-0.65245	-0.6023	-0.91625	-0.53665
12	819	GI_37540497-S	LOC375758	XM_353487.1	Homo sapiens LOC375758 (LOC375758), mRNA.		0.17905	0.1268	-0.00903333	-0.15755	-0.2653	-0.49365	-0.5532	-0.83255	-0.5315	-0.83135	-0.6846
12	1043	GI_41872576-S	RAFTLIN	NM_015150.1	Homo sapiens raft-linking protein (RAFTLIN), mRNA.		-0.02365	-0.0581	-0.0570667	-0.09295	-0.36825	-0.5505	-0.5467	-0.79285	-0.7488	-0.7723	-0.9029
12	1049	GI_42476165-S	PYGL	NM_002863.2	Homo sapiens phosphorylase, glycogen; liver (Hers disease, glycogen storage disease type VI) (PYGL), mRNA.	go_function: glycogen phosphorylase activity [goid 0008184] [evidence TAS] [pmid 9529348]; go_function: transferase activity, transferring glycosyl groups [goid 0016757] [evidence IEA]; go_process: glycogen metabolism [goid 0005977] [evidence IEA]; go_process: amino acid metabolism [goid 0006520] [evidence IEA]; go_process: carbohydrate metabolism [goid 0005975] [evidence IEA]	-0.0468	-0.07905	0.0962667	0.1552	0.02165	-0.1614	-0.4316	-0.5253	-0.38	-0.5246	-0.84555
12	1177	GI_4505414-S	NQO1	NM_000903.1	Homo sapiens NAD(P)H dehydrogenase, quinone 1 (NQO1), mRNA.	go_component: cytoplasm [goid 0005737] [evidence TAS] [pmid 2843525]; go_function: NAD(P)H dehydrogenase (quinone) activity [goid 0003955] [evidence TAS] [pmid 10393963]; go_function: cytochrome-b5 reductase activity [goid 0004128] [evidence TAS] [pmid 9579781]; go_function: oxidoreductase activity [goid 0016491] [evidence IEA]; go_process: nitric oxide biosynthesis [goid 0006809] [evidence TAS] …	0.06645	0.1907	0.0328667	-0.1384	-0.1237	-0.44585	-0.45335	-0.5872	-0.67935	-0.67825	-0.70425
12	1195	GI_4506760-S	S100A10	NM_002966.1	Homo sapiens S100 calcium binding protein A10 (annexin II ligand, calpactin I, light polypeptide (p11)) (S100A10), mRNA.	go_function: receptor binding [goid 0005102] [evidence NR] [pmid 1831433]; go_function: calcium ion binding [goid 0005509] [evidence NR]; go_process: signal transduction [goid 0007165] [evidence NR] [pmid 1831433]	0.12915	-0.0032	-0.0707	-0.1691	-0.1319	-0.12645	-0.4476	-0.55405	-0.3303	-1.07095	-0.88715
12	1235	GI_4580414-S	ALDH3B2	NM_000695.2	Homo sapiens aldehyde dehydrogenase 3 family, member B2 (ALDH3B2), mRNA.	go_function: aldehyde dehydrogenase activity [goid 0004028] [evidence P] [pmid 8890755]; go_function: aldehyde dehydrogenase [NAD(P)] activity [goid 0004030] [evidence IEA]; go_function: oxidoreductase activity [goid 0016491] [evidence IEA]; go_process: alcohol metabolism [goid 0006066] [evidence TAS] [pmid 8890755]; go_process: lipid metabolism [goid 0006629] [evidence TAS] [pmid 8890755]	0.1295	0.0414	-0.0557667	-0.0014	-0.0986	-0.3696	-0.56315	-0.9613	-0.8758	-0.99995	-0.6075
12	1310	GI_5803214-S	UPK2	NM_006760.1	Homo sapiens uroplakin 2 (UPK2), mRNA.	go_component: integral to plasma membrane [goid 0005887] [evidence TAS] [pmid 8175808]; go_component: endoplasmic reticulum [goid 0005783] [evidence IEA]; go_process: development [goid 0007275] [evidence TAS] [pmid 9515818]	-0.0224	0.04595	-0.313167	-0.2603	-0.39975	-0.35155	-0.33795	-0.71085	-0.66675	-0.87165	-0.82945
12	1323	GI_6806912-S	CENTA1	NM_006869.1	Homo sapiens centaurin, alpha 1 (CENTA1), mRNA.	go_component: nucleus [goid 0005634] [evidence IEA]; go_component: cytoplasm [goid 0005737] [evidence TAS] [pmid 10333475]; go_component: plasma membrane [goid 0005886] [evidence TAS] [pmid 10333475]; go_function: phospholipid binding [goid 0005543] [evidence TAS] [pmid 10333475]; go_function: ARF GTPase activator activity [goid 0008060] [evidence TAS] [pmid 10333475]; go_function: DNA binding [g…	0.0696	-0.05335	-0.0821333	-0.11105	-0.2055	-0.1612	-0.39245	-0.50235	-0.4612	-0.69985	-0.7852
12	1444	GI_9955969-A	ABCC3	NM_003786.2	Homo sapiens ATP-binding cassette, sub-family C (CFTR/MRP), member 3 (ABCC3), transcript variant MRP3, mRNA.	go_component: membrane fraction [goid 0005624] [evidence TAS] [pmid 9813153]; go_component: integral to plasma membrane [goid 0005887] [evidence TAS] [pmid 9813153]; go_function: organic anion transporter activity [goid 0008514] [evidence TAS] [pmid 9738950]; go_function: ATP binding [goid 0005524] [evidence TAS] [pmid 9813153]; go_function: ATP-binding cassette (ABC) transporter activity [goid 0…	0.10725	0.4366	-0.114967	-0.2314	-0.14385	-0.6012	-0.4979	-0.8883	-0.83315	-1.03865	-0.8753
12	1472	Hs.27373-S	Hs.27373	null	Cluster 27373 , UniGene build 163		0.34705	0.21775	-0.0353667	-0.18885	-0.47975	-0.42765	-0.53205	-0.455	-0.2739	-0.7875	-0.68325
13	63	GI_13259511-A	SMN1	NM_022874.1	Homo sapiens survival of motor neuron 1, telomeric (SMN1), transcript variant b, mRNA.		-0.33845	-0.32335	-0.0611	-0.4914	-0.7373	-0.5788	-0.5581	-0.4132	-0.57805	-0.3315	-0.96655
13	114	GI_14165436-A	HNRPK	NM_031263.1	Homo sapiens heterogeneous nuclear ribonucleoprotein K (HNRPK), transcript variant 3, mRNA.	go_component: nucleoplasm [goid 0005654] [evidence TAS] [pmid 1729596]; go_component: ribonucleoprotein complex [goid 0030529] [evidence IEA]; go_component: nucleus [goid 0005634] [evidence P] [pmid 8107114]; go_component: heterogeneous nuclear ribonucleoprotein complex [goid 0030530] [evidence TAS]; go_function: heterogeneous nuclear ribonucleoprotein [goid 0008436] [evidence TAS] [pmid 8107114]…	-0.3344	-0.4522	-0.365267	-0.5456	-0.8291	-0.5235	-0.71345	-0.55005	-0.76	-0.5756	-1.02675
13	116	GI_14165467-S	RPS18	NM_022551.2	Homo sapiens ribosomal protein S18 (RPS18), mRNA.	go_component: small ribosomal subunit [goid 0015935] [evidence TAS] [pmid 8441687]; go_component: intracellular [goid 0005622] [evidence IEA]; go_function: structural protein of ribosome [goid 0003735] [evidence P] [pmid 8441687]; go_function: RNA binding [goid 0003723] [evidence TAS] [pmid 8441687]; go_function: structural constituent of ribosome [goid 0003735] [evidence TAS] [pmid 8441687]; go_…	-0.25275	-0.44445	-0.360933	-0.45785	-0.5371	-0.59975	-0.5821	-0.33235	-0.35065	-0.60535	-0.93535
13	127	GI_14591905-S	RPL13A	NM_012423.2	Homo sapiens ribosomal protein L13a (RPL13A), mRNA.	go_component: large ribosomal subunit [goid 0015934] [evidence TAS] [pmid 10580157]; go_component: intracellular [goid 0005622] [evidence IEA]; go_function: structural protein of ribosome [goid 0003735] [evidence E] [pmid 10580157]; go_function: structural constituent of ribosome [goid 0003735] [evidence TAS] [pmid 10580157]; go_process: protein biosynthesis [goid 0006412] [evidence IEA]	-0.3911	-0.6601	-0.224267	-0.443	-0.4636	-0.72575	-0.57755	-0.3697	-0.3169	-0.5044	-0.76285
13	132	GI_14717406-S	TAF7	NM_005642.2	Homo sapiens TAF7 RNA polymerase II, TATA box binding protein (TBP)-associated factor, 55kDa (TAF7), mRNA.	go_component: transcription factor TFIID complex [goid 0005669] [evidence TAS] [pmid 7824954]; go_component: nucleus [goid 0005634] [evidence IEA]; go_function: protein binding [goid 0005515] [evidence TAS] [pmid 7824954]; go_function: general RNA polymerase II transcription factor activity [goid 0016251] [evidence TAS] [pmid 7824954]; go_function: transcription co-activator activity [goid 000371…	-0.29845	-0.30165	-0.3938	-0.5247	-0.4647	-0.47595	-0.6393	-0.35935	-0.2525	-0.488	-0.9549
13	136	GI_14971414-S	TIF1	NM_003852.2	Homo sapiens transcriptional intermediary factor 1 (TIF1), mRNA.	go_component: kinesin complex [goid 0005871] [evidence IEA]; go_component: nucleus [goid 0005634] [evidence TAS] [pmid 9115274]; go_function: specific RNA polymerase II transcription factor activity [goid 0003704] [evidence NR]; go_function: receptor binding [goid 0005102] [evidence TAS] [pmid 9115274]; go_function: transcription activating factor [goid 0003710] [evidence E] [pmid 9115274]; go_fu…	-0.39115	-0.63	-0.421167	-0.51405	-0.43585	-0.71945	-0.436	-0.4457	-0.8145	-0.59115	-0.6439
13	143	GI_15150808-S	LOC90701	NM_033280.1	Homo sapiens similar to signal peptidase complex (18kD) (LOC90701), mRNA.	go_component: microsome [goid 0005792] [evidence IEA]; go_component: endoplasmic reticulum [goid 0005783] [evidence IEA]; go_component: integral to membrane [goid 0016021] [evidence IEA]; go_function: peptidase activity [goid 0008233] [evidence IEA]; go_process: proteolysis and peptidolysis [goid 0006508] [evidence IEA]; go_process: signal peptide processing [goid 0006465] [evidence IEA]	-0.4076	-0.54775	-0.242367	-0.2733	-0.27705	-0.1771	-0.42385	-0.1322	-0.39105	-0.4055	-0.70825
13	148	GI_15431304-A	RPL8	NM_000973.2	Homo sapiens ribosomal protein L8 (RPL8), transcript variant 1, mRNA.	go_component: cytosolic large ribosomal subunit (sensu Eukarya) [goid 0005842] [evidence TAS] [pmid 7506540]; go_component: ribosome [goid 0005840] [evidence IEA]; go_component: intracellular [goid 0005622] [evidence IEA]; go_function: structural protein of ribosome [goid 0003735] [evidence P] [pmid 7506540]; go_function: RNA binding [goid 0003723] [evidence TAS] [pmid 7506540]; go_function: stru…	-0.49415	-0.6379	-0.4937	-0.4827	-0.58015	-0.3438	-0.2811	-0.3177	-0.4184	-0.55115	-0.53245
13	152	GI_15451934-I	CDC14B	NM_003671.2	Homo sapiens CDC14 cell division cycle 14 homolog B (S. cerevisiae) (CDC14B), transcript variant 1, mRNA.		-0.256	-0.32825	-0.402167	-0.6098	-0.79055	-0.00645	-0.33235	-0.2776	-0.25995	-0.3445	-0.22905
13	193	GI_17454506-S	LOC122585	XM_063202.1	Homo sapiens similar to 60S ribosomal protein L23a (LOC122585), mRNA.		-0.32575	-0.4375	-0.256533	-0.4566	-0.5647	-0.4527	-0.4564	-0.24555	-0.6289	-0.4001	-0.9522
13	243	GI_19923555-S	AD-020	NM_020141.2	Homo sapiens protein x 013 (AD-020), mRNA.		-0.2166	-0.35735	-0.2451	-0.25685	-0.44155	-0.4955	-0.44425	-0.1423	-0.687	-0.3325	-0.7811
13	264	GI_20127459-S	XPC	NM_004628.2	Homo sapiens xeroderma pigmentosum, complementation group C (XPC), mRNA.	go_component: nucleus [goid 0005634] [evidence NR]; go_function: damaged DNA binding [goid 0003684] [evidence TAS]; go_function: single-stranded DNA binding [goid 0003697] [evidence TAS] [pmid 8168482]; go_function: DNA repair protein [goid 0003685] [evidence NR]; go_process: nucleotide-excision repair [goid 0006289] [evidence TAS]; go_process: DNA repair [goid 0006281] [evidence P] [pmid 1522891…	-0.3203	-0.47855	-0.4077	-0.4359	-0.36515	-0.44435	-0.6222	-0.40105	-0.3618	-0.77505	-0.87625
13	277	GI_20149616-S	NPDC1	NM_015392.2	Homo sapiens neural proliferation, differentiation and control, 1 (NPDC1), mRNA.	go_component: integral to membrane [goid 0016021] [evidence IEA]	-0.30185	-0.44725	-0.308967	-0.49595	-0.5119	-0.4523	-0.64675	-0.38935	-0.4727	-0.7608	-1.0019
13	306	GI_21265079-S	MRPL18	NM_014161.2	Homo sapiens mitochondrial ribosomal protein L18 (MRPL18), nuclear gene encoding mitochondrial protein, mRNA.	go_component: mitochondrion [goid 0005739] [evidence IEA]; go_function: structural constituent of ribosome [goid 0003735] [evidence IEA]	-0.3947	-0.606	-0.3429	-0.46265	-0.39335	-0.0393	-0.14805	0.01795	0.043	-0.0674	-0.6011
13	333	GI_21362011-S	GI_21362011-S	NM_024715.2	Homo sapiens hypothetical protein FLJ22625 (FLJ22625), mRNA.	go_function: electron transporter activity [goid 0005489] [evidence IEA]; go_process: electron transport [goid 0006118] [evidence IEA]	-0.5006	-0.56285	-0.575333	-0.5997	-0.61865	-0.4972	-0.62995	-0.2699	-0.39145	-0.7775	-0.60385
13	362	GI_21956644-S	MTPN	NM_145808.1	Homo sapiens myotrophin (MTPN), mRNA.	go_component: cellular_component unknown [goid 0008372] [evidence ND]; go_function: protein binding [goid 0005515] [evidence NAS]; go_process: regulation of protein biosynthesis [goid 0006417] [evidence NAS]; go_process: cell growth [goid 0016049] [evidence NAS]; go_process: regulation of myogenesis [goid 0016202] [evidence NAS]; go_process: neuron differentiation [goid 0030182] [evidence NAS]	-0.2933	-0.27965	-0.1682	-0.3241	-0.4736	-0.4771	-0.6034	-0.11285	-0.53925	-0.30535	-0.79965
13	403	GI_23238212-S	ARPC5	NM_005717.2	Homo sapiens actin related protein 2/3 complex, subunit 5, 16kDa (ARPC5), mRNA.	go_component: Arp2/3 protein complex [goid 0005885] [evidence TAS] [pmid 9230079]; go_component: actin cytoskeleton [goid 0015629] [evidence P] [pmid 9230079]; go_component: cytoplasm [goid 0005737] [evidence TAS] [pmid 9359840]; go_function: structural constituent of cytoskeleton [goid 0005200] [evidence TAS] [pmid 9230079]; go_process: actin cytoskeleton reorganization [goid 0007012] [evidence …	-0.29795	-0.3547	-0.313933	-0.4678	-0.5607	-0.41015	-0.7152	-0.36305	-0.4377	-0.3893	-0.7791
13	447	GI_24497500-S	FOXA1	NM_004496.2	Homo sapiens forkhead box A1 (FOXA1), mRNA.	go_component: nucleus [goid 0005634] [evidence IEA]; go_function: transcription factor activity [goid 0003700] [evidence TAS] [pmid 8652662]; go_function: translation regulator activity [goid 0045182] [evidence IEA]; go_process: regulation of transcription, DNA-dependent [goid 0006355] [evidence IEA]	-0.29745	-0.42175	-0.388567	-0.44255	-0.62885	-0.39035	-0.55975	-0.5703	-0.6183	-0.48075	-1.1029
13	531	GI_28872718-S	BTG2	NM_006763.2	Homo sapiens BTG family, member 2 (BTG2), mRNA.	go_function: cell cycle regulator [goid 0003750] [evidence P] [pmid 8944033]; go_function: tumor suppressor [goid 0008181] [evidence NR]; go_function: transcription factor activity [goid 0003700] [evidence NR]; go_process: DNA damage response, activation of p53 [goid 0006976] [evidence TAS] [pmid 8944033]; go_process: negative regulation of cell proliferation [goid 0008285] [evidence TAS] [pmid 8…	-0.4279	-0.7803	-0.686333	-0.6279	-0.55925	-0.67695	-0.5407	-0.74575	-0.3022	-0.37805	-0.4118
13	536	GI_28872801-S	GI_28872801-S	NM_001212.3	Homo sapiens complement component 1, q subcomponent binding protein (C1QBP), nuclear gene encoding mitochondrial protein, mRNA.	go_component: mitochondrial matrix [goid 0005759] [evidence IEA]; go_component: plasma membrane [goid 0005886] [evidence TAS] [pmid 8195709]; go_process: immune response [goid 0006955] [evidence TAS] [pmid 8195709]	-0.4529	-0.58915	-0.194933	-0.4581	-0.45035	-0.24805	-0.14045	-0.0389	0.00615	0.027	-0.6946
13	554	GI_29743323-S	LOC347348	XM_293276.1	Homo sapiens similar to Heat shock 27 kDa protein (HSP 27) (Stress-responsive protein 27) (SRP27) (Estrogen-regulated 24 kDa protein) (28 kDa heat shock protein) (LOC347348), mRNA.		-0.3489	-0.54335	-0.267667	-0.59285	-0.52315	-0.44765	-0.5445	-0.16575	-0.1639	-0.44815	-1.04255
13	555	GI_29743632-S	LOC342808	XM_292700.1	Homo sapiens similar to 40S ribosomal protein S2 (LOC342808), mRNA.		-0.2904	-0.46845	-0.129867	-0.34745	-0.30995	-0.2842	-0.5268	-0.04225	-0.06255	-0.54755	-0.6873
13	571	GI_30425545-S	C14orf11	NM_018453.2	Homo sapiens chromosome 14 open reading frame 11 (C14orf11), mRNA.		-0.1837	-0.33725	-0.441933	-0.5457	-0.42915	-0.42685	-0.37205	-0.372	-0.47225	-0.2819	-0.5386
13	574	GI_31077197-A	U1SNRNPBP	NM_180699.1	Homo sapiens U1-snRNP binding protein homolog (U1SNRNPBP), transcript variant 3, mRNA.		-0.28035	-0.48315	-0.362833	-0.5036	-0.4991	-0.1911	-0.2108	-0.3609	-0.4064	-0.3735	-0.671
13	582	GI_31341096-S	MGC51029	NM_173794.2	Homo sapiens FUN14 domain containing 1 (FUNDC1), mRNA.		-0.2582	-0.55995	-0.275767	-0.57615	-0.5591	-0.4162	-0.3788	-0.39015	-0.45095	-0.1028	-0.41195
13	604	GI_31542839-S	GCSH	NM_004483.2	Homo sapiens glycine cleavage system protein H (aminomethyl carrier) (GCSH), mRNA.	go_component: glycine cleavage complex [goid 0005960] [evidence TAS] [pmid 3348809]; go_component: mitochondrion [goid 0005739] [evidence TAS] [pmid 3348809]; go_function: aminomethyltransferase activity [goid 0004047] [evidence TAS] [pmid 3348809]; go_process: glycine catabolism [goid 0006546] [evidence TAS] [pmid 1671321]	-0.42835	-0.4732	-0.2615	-0.4064	-0.5423	-0.2592	-0.37585	-0.1144	-0.51495	-0.3753	-0.79835
13	624	GI_31543826-A	TSC22	NM_006022.2	Homo sapiens transforming growth factor beta-stimulated protein TSC-22 (TSC22), transcript variant 2, mRNA.	go_component: nucleus [goid 0005634] [evidence IEA]; go_function: transcription activating factor [goid 0003710] [evidence E] [pmid 9022669]; go_function: transcription factor activity [goid 0003700] [evidence IEA]; go_process: transcription from Pol II promoter [goid 0006366] [evidence TAS] [pmid 9022669]; go_process: regulation of transcription, DNA-dependent [goid 0006355] [evidence IEA]	-0.2462	-0.7018	-0.6326	-0.5295	-0.79085	-0.49325	-0.46335	-0.5762	-0.2802	-0.2969	-0.472
13	632	GI_31657124-A	HPS5	NM_181508.1	Homo sapiens Hermansky-Pudlak syndrome 5 (HPS5), transcript variant 3, mRNA.		-0.16815	-0.58925	-0.419067	-0.53225	-0.29345	-0.33465	-0.1755	-0.40605	-0.3796	-0.4515	-0.47375
13	716	GI_34147330-S	C20orf22	NM_015600.2	Homo sapiens chromosome 20 open reading frame 22 (C20orf22), mRNA.		-0.13675	-0.70195	-0.368667	-0.50895	-0.49335	-0.32295	-0.403	-0.28065	-0.0408	-0.3082	-0.5647
13	722	GI_34147376-S	MGC11242	NM_024320.2	Homo sapiens hypothetical protein MGC11242 (MGC11242), mRNA.		0.11855	-0.768	-0.530133	-0.53535	-0.4782	-0.1779	-0.2448	-0.22585	-0.12125	-0.3077	-0.3735
13	738	GI_34147553-S	RAB9A	NM_004251.3	Homo sapiens RAB9A, member RAS oncogene family (RAB9A), mRNA.	go_component: Golgi apparatus [goid 0005794] [evidence IEA]; go_function: RAB small monomeric GTPase activity [goid 0003928] [evidence TAS] [pmid 9126495]; go_function: GTP binding [goid 0005525] [evidence IEA]; go_function: protein transporter activity [goid 0008565] [evidence IEA]; go_process: nonselective vesicle transport [goid 0006899] [evidence TAS] [pmid 9126495]; go_process: small GTPase …	-0.2603	-0.5121	-0.3418	-0.5257	-0.43075	-0.4466	-0.37345	-0.43745	-0.48205	-0.36915	-0.42225
13	782	GI_34304321-S	MRPL45	NM_032351.3	Homo sapiens mitochondrial ribosomal protein L45 (MRPL45), nuclear gene encoding mitochondrial protein, mRNA.	go_component: mitochondrion [goid 0005739] [evidence NAS]; go_function: structural constituent of ribosome [goid 0003735] [evidence NAS]; go_process: protein biosynthesis [goid 0006412] [evidence NAS]	-0.2756	-0.5526	-0.5243	-0.49555	-0.71165	-0.3753	-0.6105	-0.48865	-0.1548	-0.53995	-0.56295
13	812	GI_37538719-S	LOC377527	XM_352661.1	Homo sapiens similar to dynein, cytoplasmic, light peptide (LOC377527), mRNA.		-0.39105	-0.70425	-0.1911	-0.59145	-0.5694	-0.41985	-0.5773	-0.40275	-0.3028	-0.5007	-0.90805
13	814	GI_37539711-S	GI_37539711-S	XM_351591.1	Homo sapiens similar to ENSANGP00000025329 (LOC375406), mRNA.		-0.42745	-0.39535	-0.346533	-0.5153	-0.5523	-0.65275	-0.68255	-0.35395	-0.5179	-0.5574	-0.798
13	828	GI_37541941-S	LOC376142	XM_352086.1	Homo sapiens similar to Small nuclear ribonucleoprotein Sm D2 (snRNP core protein D2) (Sm-D2) (LOC376142), mRNA.		-0.36195	-0.76205	-0.3817	-0.44965	-0.65535	-0.38855	-0.50155	-0.431	-0.1233	-0.5262	-0.8813
13	839	GI_37544934-S	GI_37544934-S	XM_209415.3	Homo sapiens similar to RPL23AP7 protein (LOC284942), mRNA.		-0.1443	-0.63555	-0.140067	-0.44625	-0.73635	-0.2695	-0.53305	-0.4925	-0.29275	-0.29865	-0.77215
13	847	GI_37546978-S	LOC376872	XM_352441.1	Homo sapiens similar to Ubiquinol-cytochrome C reductase complex 11 kDa protein, mitochondrial precursor (Mitochondrial hinge protein) (Cytochrome C1, nonheme 11 kDa protein) (Complex III subunit VIII) (LOC376872), mRNA.		-0.2184	-0.78125	-0.309267	-0.6042	-0.4241	-0.18795	-0.2517	-0.08165	-0.45535	-0.272	-0.46425
13	857	GI_37549396-S	LOC376965	XM_352485.1	Homo sapiens similar to ATP synthase alpha chain, mitochondrial precursor (LOC376965), mRNA.		-0.1145	-0.36135	-0.327767	-0.4558	-0.60335	-0.52185	-0.417	-0.18695	-0.1903	-0.26825	-0.4717
13	860	GI_37549827-S	LOC376751	XM_352363.1	Homo sapiens similar to ribosomal protein L36; 60S ribosomal protein L36 (LOC376751), mRNA.		-0.4605	-0.75425	-0.361	-0.6816	-0.7942	-0.45925	-0.4747	-0.48515	-0.1662	-0.57605	-0.82655
13	891	GI_38016906-A	STOM	NM_198194.1	Homo sapiens stomatin (STOM), transcript variant 2, mRNA.	go_component: cytoskeleton [goid 0005856] [evidence TAS] [pmid 7592848]; go_component: integral to plasma membrane [goid 0005887] [evidence TAS] [pmid 7592848]	-0.22795	-0.4482	-0.431867	-0.6198	-0.49785	-0.4475	-0.37645	-0.21455	-0.2662	-0.18625	-0.34205
13	927	GI_38679893-A	RAB6A	NM_002869.4	Homo sapiens RAB6A, member RAS oncogene family (RAB6A), transcript variant 1, mRNA.	go_component: Golgi apparatus [goid 0005794] [evidence IEA]; go_function: RAB small monomeric GTPase activity [goid 0003928] [evidence TAS] [pmid 2501306]; go_function: GTP binding [goid 0005525] [evidence IEA]; go_function: protein transporter activity [goid 0008565] [evidence IEA]; go_process: nonselective vesicle transport [goid 0006899] [evidence TAS] [pmid 2501306]; go_process: small GTPase …	-0.33065	-0.40455	-0.269333	-0.3538	-0.3321	-0.38515	-0.2979	-0.17145	-0.40855	-0.12855	-0.6611
13	940	GI_39725697-S	LOC51063	NM_015916.3	Homo sapiens hypothetical protein LOC51063 (LOC51063), mRNA.		-0.4187	-0.90205	-0.582433	-0.5611	-0.27945	0.0124	-0.1691	-0.00745	0.33505	-0.3346	-0.614
13	950	GI_39930396-S	KIAA1387	NM_020463.1	Homo sapiens KIAA1387 protein (KIAA1387), mRNA.		-0.4957	-0.4437	-0.2289	-0.38565	-0.4992	-0.415	-0.57135	-0.18	-0.2808	-0.37725	-0.6892
13	981	GI_40317631-S	NUDT4	NM_019094.3	Homo sapiens nudix (nucleoside diphosphate linked moiety X)-type motif 4 (NUDT4), transcript variant 1, mRNA.	go_function: diphosphoinositol-polyphosphate diphosphatase activity [goid 0008486] [evidence E] [pmid 10777568]; go_process: cyclic nucleotide metabolism [goid 0009187] [evidence E] [pmid 10777568]	-0.171	-0.6396	-0.358467	-0.50125	-0.47885	-0.61095	-0.48665	-0.5657	-0.4497	-0.29615	-0.83925
13	1000	GI_41114517-S	LOC388596	XM_371223.1	Homo sapiens similar to 40S ribosomal protein S16 (LOC388596), mRNA.		-0.1814	-0.38675	-0.463567	-0.44095	-0.4046	-0.33135	-0.5073	-0.2447	-0.1137	-0.3132	-0.5151
13	1012	GI_41195078-S	LOC389218	XM_371702.1	Homo sapiens similar to Ribosomal protein L7A CG3314-PD (LOC389218), mRNA.		-0.2552	-0.5645	-0.3782	-0.45995	-0.46795	-0.35885	-0.5273	-0.3354	-0.18665	-0.4018	-0.54165
13	1074	GI_42657041-S	LOC402176	XM_377841.1	Homo sapiens similar to 60S ribosomal protein L21 (LOC402176), mRNA.		-0.22845	-0.42115	-0.327933	-0.46685	-0.5269	-0.388	-0.5912	-0.12355	-0.27735	-0.58175	-0.6864
13	1079	GI_42658709-S	LOC402694	XM_380042.1	Homo sapiens similar to 60S ribosomal protein L15 (LOC402694), mRNA.		-0.2248	-0.85125	-0.312767	-0.54635	-0.4475	-0.2926	-0.80365	-0.17255	-0.3257	-0.76865	-1.01045
13	1081	GI_42658911-S	LOC401470	XM_376787.1	Homo sapiens similar to 40S ribosomal protein S26 (LOC401470), mRNA.		-0.26885	-0.60715	-0.296433	-0.5726	-0.58745	-0.2788	-0.43315	-0.13205	-0.2419	-0.30865	-0.7052
13	1089	GI_42659887-S	LOC400055	XM_374987.1	Homo sapiens similar to 60S ribosomal protein L26 (LOC400055), mRNA.		-0.21775	-0.44445	-0.456033	-0.5243	-0.6687	-0.5076	-0.5055	-0.4578	-0.28145	-0.14725	-0.47365
13	1091	GI_42660139-S	LOC387902	XM_370710.2	Homo sapiens similar to protein 40kD (LOC387902), mRNA.		-0.3248	-0.46915	-0.3445	-0.54	-0.70295	-0.42045	-0.4359	-0.3014	-0.1494	-0.3365	-0.39205
13	1108	GI_42662613-S	LOC389863	XM_374328.2	Homo sapiens LOC389863 (LOC389863), mRNA.		-0.06245	-0.4969	-0.4914	-0.4046	-0.45975	-0.1902	-0.4422	-0.30915	-0.10275	-0.44585	-0.5648
13	1128	GI_44917616-S	N2N	NM_203458.1	Homo sapiens similar to NOTCH2 protein (N2N), mRNA.		-0.1646	-0.666	-0.214667	-0.3682	-0.73275	-0.4795	-0.5476	-0.2821	-0.197	-0.2884	-0.5291
13	1151	GI_4503266-S	DCI	NM_001919.1	Homo sapiens dodecenoyl-Coenzyme A delta isomerase (3,2 trans-enoyl-Coenzyme A isomerase) (DCI), mRNA.	go_component: mitochondrion [goid 0005739] [evidence NR]; go_function: dodecenoyl-CoA delta-isomerase activity [goid 0004165] [evidence IEA]; go_function: isomerase activity [goid 0016853] [evidence IEA]; go_process: fatty acid metabolism [goid 0006631] [evidence IEA]; go_process: metabolism [goid 0008152] [evidence IEA]	-0.2506	-0.67825	-0.268567	-0.55845	-0.34	-0.2574	-0.4841	-0.22995	0.03375	-0.3424	-0.7645
13	1172	GI_4504982-S	LGALS3	NM_002306.1	Homo sapiens lectin, galactoside-binding, soluble, 3 (galectin 3) (LGALS3), mRNA.	go_component: nucleus [goid 0005634] [evidence IEA]; go_component: extracellular [goid 0005576] [evidence NR]; go_component: plasma membrane [goid 0005886] [evidence TAS] [pmid 9162064]; go_function: lectin [goid 0005530] [evidence TAS] [pmid 9162064]; go_function: galactose binding lectin [goid 0005531] [evidence IEA]; go_function: IgE binding [goid 0019863] [evidence IEA]; go_function: sugar bi…	-0.23445	-0.3843	-0.272467	-0.3229	-0.52875	-0.3209	-0.0247	-0.37195	-0.315	-0.47645	-0.8071
13	1293	GI_5453681-S	HIS1	NM_006460.1	Homo sapiens HMBA-inducible (HIS1), mRNA.	go_component: nucleus [goid 0005634] [evidence IEA]; go_function: DNA binding [goid 0003677] [evidence IEA]; go_process: regulation of transcription, DNA-dependent [goid 0006355] [evidence IEA]	-0.18085	-0.814	-0.424167	-0.4437	-0.4358	-0.3898	-0.38635	-0.3326	-0.26105	-0.4214	-0.38905
13	1300	GI_5454161-S	TXNIP	NM_006472.1	Homo sapiens thioredoxin interacting protein (TXNIP), mRNA.	go_component: cellular_component unknown [goid 0008372] [evidence ND]; go_function: molecular_function unknown [goid 0005554] [evidence ND]; go_process: sensory perception [goid 0007600] [evidence IEA]; go_process: signal transduction [goid 0007165] [evidence IEA]; go_process: biological_process unknown [goid 0000004] [evidence ND]	-0.90885	-1.01115	-0.6767	-0.4103	-0.4368	-0.51105	-0.3319	-0.39285	-0.2409	-0.36145	-0.2607
13	1424	GI_9257203-S	MAEA	NM_005882.2	Homo sapiens macrophage erythroblast attacher (MAEA), mRNA.	go_component: membrane fraction [goid 0005624] [evidence E] [pmid 9763581]; go_component: integral to plasma membrane [goid 0005887] [evidence E] [pmid 9763581]; go_function: cell adhesion molecule activity [goid 0005194] [evidence E] [pmid 9763581]; go_process: cell adhesion [goid 0007155] [evidence P] [pmid 9763581]; go_process: development [goid 0007275] [evidence P] [pmid 9763581]; go_process…	-0.1389	-0.7531	-0.264567	-0.4868	-0.7042	-0.3262	-0.63725	-0.41055	-0.3093	-0.2199	-0.67225
13	1454	hmm28615-S	hmm28615	null	Gnomon gene hmm28615 , RefSeq build 34		-0.51035	-0.61635	-0.5824	-0.74925	-0.7853	-0.6121	-0.40285	-0.60625	-0.292	-0.35	-0.516
13	1457	hmm31879-S	hmm31879	null	Gnomon gene hmm31879 , RefSeq build 34		-0.2433	-0.57875	-0.5737	-0.5993	-0.80225	-0.46285	-0.57445	-0.5167	-0.28225	-0.08525	-0.5239
13	1481	Hs.480855-S	Hs.480855	null	Cluster 480855 , UniGene build 163		-0.17145	-0.5652	-0.514567	-0.62055	-0.72095	-0.4106	-0.46785	-0.1996	-0.12315	-0.37595	-0.3755
13	1484	Hs.496717-S	Hs.496717	null	Cluster 496717 , UniGene build 163		-0.1305	-0.378	-0.5129	-0.47845	-0.47225	-0.29095	-0.5653	-0.2262	-0.17245	-0.3748	-0.4442
14	4	GI_10092638-S	CRIM1	NM_016441.1	Homo sapiens cysteine-rich motor neuron 1 (CRIM1), mRNA.	go_component: extracellular [goid 0005576] [evidence IEA]; go_component: integral to membrane [goid 0016021] [evidence TAS] [pmid 10642437]; go_component: membrane fraction [goid 0005624] [evidence NR]; go_function: insulin-like growth factor receptor activity [goid 0005010] [evidence TAS] [pmid 10642437]; go_function: insulin-like growth factor binding [goid 0005520] [evidence IEA]; go_function:…	-0.08665	-0.02845	-0.274833	-0.51	-0.4501	-0.53345	-0.61695	-0.5523	-0.6806	-0.69865	-0.5207
14	9	GI_10862690-S	ACVR1	NM_001105.2	Homo sapiens activin A receptor, type I (ACVR1), mRNA.	go_component: integral to plasma membrane [goid 0005887] [evidence TAS] [pmid 8397373]; go_function: transmembrane receptor protein serine/threonine kinase activity [goid 0004675] [evidence P] [pmid 8389764]; go_function: cAMP-dependent protein kinase activity [goid 0004691] [evidence IEA]; go_function: protein kinase CK2 activity [goid 0004682] [evidence IEA]; go_function: receptor signaling pro…	0.01725	-0.4017	-0.281033	-0.2152	-0.4357	-0.22655	-0.50385	-0.53315	-0.3353	-0.4	-0.8663
14	11	GI_10864010-S	SQRDL	NM_021199.1	Homo sapiens sulfide quinone reductase-like (yeast) (SQRDL), mRNA.	go_component: mitochondrion [goid 0005739] [evidence IEA]; go_function: disulfide oxidoreductase activity [goid 0015036] [evidence IEA]; go_process: electron transport [goid 0006118] [evidence IEA]	0.10035	-0.2734	-0.310467	-0.4053	-0.6191	-0.4643	-0.6493	-0.6092	-0.4271	-0.6421	-0.7041
14	21	GI_11321580-S	SUCLG1	NM_003849.1	Homo sapiens succinate-CoA ligase, GDP-forming, alpha subunit (SUCLG1), mRNA.	go_component: mitochondrion [goid 0005739] [evidence TAS] [pmid 9128182]; go_function: GTP binding [goid 0005525] [evidence IEA]; go_function: succinate-CoA ligase (GDP-forming) activity [goid 0004776] [evidence IEA]; go_function: ligase activity [goid 0016874] [evidence IEA]; go_process: glycolysis [goid 0006096] [evidence IEA]; go_process: tricarboxylic acid cycle [goid 0006099] [evidence IEA];…	-0.18115	-0.3968	-0.2451	-0.3033	-0.3444	-0.1816	-0.36025	-0.3447	-0.16735	-0.7241	-0.732
14	24	GI_11386190-S	LGTN	NM_006893.1	Homo sapiens ligatin (LGTN), mRNA.	go_component: cytoplasm [goid 0005737] [evidence TAS] [pmid 2482295]; go_component: membrane [goid 0016020] [evidence IEA]; go_function: receptor activity [goid 0004872] [evidence TAS] [pmid 2482295]; go_function: translation initiation factor activity [goid 0003743] [evidence IEA]; go_function: RNA binding [goid 0003723] [evidence IEA]; go_process: intracellular protein transport [goid 0006886] …	-0.0184	-0.26615	-0.414833	-0.38415	-0.4501	-0.3508	-0.49125	-0.39695	-0.31235	-0.45775	-0.4875
14	25	GI_11496268-S	ZNF277	NM_021994.1	Homo sapiens zinc finger protein (C2H2 type) 277 (ZNF277), mRNA.		-0.20195	-0.13855	-0.262067	-0.4944	-0.4238	-0.59225	-0.67445	-0.5568	-0.7284	-0.51325	-0.6642
14	36	GI_12056467-A	JUP	NM_021991.1	Homo sapiens junction plakoglobin (JUP), transcript variant 2, mRNA.	go_component: soluble fraction [goid 0005625] [evidence NR]; go_component: cytoplasm [goid 0005737] [evidence NR]; go_component: membrane fraction [goid 0005624] [evidence NR]; go_component: cytoskeleton [goid 0005856] [evidence IEA]; go_function: cytoskeletal protein binding [goid 0008092] [evidence TAS] [pmid 1639850]; go_function: structural molecule activity [goid 0005198] [evidence IEA]; go_…	-0.15125	-0.1962	-0.184633	-0.39095	-0.5317	-0.57725	-0.46665	-0.6756	-0.41975	-0.8931	-0.53465
14	39	GI_12232430-S	C11orf1	NM_022761.1	Homo sapiens chromosome 11 open reading frame 1 (C11orf1), mRNA.		-0.19775	-0.3002	-0.0976333	-0.4995	-0.3793	-0.5962	-0.5117	-0.52705	-0.5901	-0.4452	-0.70445
14	44	GI_12408655-S	CAPN1	NM_005186.2	Homo sapiens calpain 1, (mu/I) large subunit (CAPN1), mRNA.	go_component: intracellular [goid 0005622] [evidence IEA]; go_function: calpain activity [goid 0004198] [evidence IEA]; go_function: calcium ion binding [goid 0005509] [evidence IEA]; go_function: hydrolase activity [goid 0016787] [evidence IEA]; go_process: positive regulation of cell proliferation [goid 0008284] [evidence TAS] [pmid 8702541]; go_process: proteolysis and peptidolysis [goid 00065…	-0.00295	-0.26325	-0.4011	-0.38895	-0.40535	-0.5014	-0.59225	-0.5669	-0.3112	-0.5361	-0.65155
14	87	GI_13518227-S	MCCC1	NM_020166.2	Homo sapiens methylcrotonoyl-Coenzyme A carboxylase 1 (alpha) (MCCC1), mRNA.	go_component: mitochondrial matrix [goid 0005759] [evidence NAS] [pmid 11170888]; go_component: cellular_component unknown [goid 0008372] [evidence ND]; go_function: biotin binding [goid 0009374] [evidence NAS] [pmid 11401427]; go_function: ATP binding [goid 0005524] [evidence IEA]; go_function: methylcrotonoyl-CoA carboxylase activity [goid 0004485] [evidence NAS] [pmid 11170888]; go_function: l…	-0.12115	-0.27545	-0.162367	-0.5566	-0.43275	-0.54115	-0.5564	-0.58145	-0.37785	-0.43345	-0.6279
14	92	GI_13775195-S	PP1057	NM_031285.1	Homo sapiens hypothetical protein PP1057 (PP1057), mRNA.		0.07965	-0.3183	-0.5589	-0.54675	-0.61815	-0.45555	-0.3988	-0.6639	-0.50465	-0.57315	-0.54985
14	99	GI_14110374-A	M17S2	NM_005899.2	Homo sapiens membrane component, chromosome 17, surface marker 2 (ovarian carcinoma antigen CA125) (M17S2), transcript variant 1, mRNA.	go_function: tumor antigen [goid 0008222] [evidence TAS] [pmid 8069304]; go_function: zinc ion binding [goid 0008270] [evidence IEA]	-0.20755	-0.26685	-0.4441	-0.55305	-0.5411	-0.53765	-0.3392	-0.54935	-0.5783	-0.04445	-0.21705
14	128	GI_14591910-S	RPS13	NM_001017.2	Homo sapiens ribosomal protein S13 (RPS13), mRNA.	go_component: cytosolic small ribosomal subunit (sensu Eukarya) [goid 0005843] [evidence TAS] [pmid 8332508]; go_component: ribosome [goid 0005840] [evidence IEA]; go_component: intracellular [goid 0005622] [evidence IEA]; go_function: structural protein of ribosome [goid 0003735] [evidence P] [pmid 8332508]; go_function: RNA binding [goid 0003723] [evidence TAS] [pmid 8332508]; go_function: stru…	-0.14515	-0.3828	-0.191267	-0.37855	-0.46285	-0.27325	-0.4149	-0.25965	-0.28435	-0.58505	-0.58795
14	141	GI_15011940-A	TRIM4	NM_033091.1	Homo sapiens tripartite motif-containing 4 (TRIM4), transcript variant beta, mRNA.		0.0768	-0.1155	-0.348433	-0.3287	-0.28485	-0.3477	-0.54575	-0.61475	-0.4379	-0.4529	-0.40825
14	142	GI_15011976-S	ARHGEF16	NM_014448.2	Homo sapiens Rho guanine exchange factor (GEF) 16 (ARHGEF16), mRNA.		0.08955	-0.28305	-0.3706	-0.3806	-0.483	-0.2098	-0.56835	-0.4435	-0.3116	-0.6757	-0.8305
14	154	GI_15718725-S	HIST1H3H	NM_003536.2	Homo sapiens histone 1, H3h (HIST1H3H), mRNA.	go_component: chromosome [goid 0005694] [evidence IEA]; go_component: nucleus [goid 0005634] [evidence IEA]; go_component: nucleosome [goid 0005718] [evidence NAS]; go_component: nucleosome [goid 0000786] [evidence NAS]; go_function: DNA binding [goid 0003677] [evidence NAS]; go_process: nucleosome assembly [goid 0006334] [evidence NAS]; go_process: chromosome organization and biogenesis (sensu E…	-0.1795	-0.2313	-0.0271	-0.21585	-0.43055	-0.54865	-0.6843	-0.6859	-0.3429	-0.49145	-0.30055
14	157	GI_16117786-A	RPL34	NM_000995.2	Homo sapiens ribosomal protein L34 (RPL34), transcript variant 1, mRNA.	go_component: cytosolic large ribosomal subunit (sensu Eukarya) [goid 0005842] [evidence TAS] [pmid 7490091]; go_component: ribosome [goid 0005840] [evidence IEA]; go_component: intracellular [goid 0005622] [evidence IEA]; go_function: structural protein of ribosome [goid 0003735] [evidence P] [pmid 7490091]; go_function: RNA binding [goid 0003723] [evidence TAS] [pmid 7490091]; go_function: stru…	0.0993	-0.15945	-0.1277	-0.28595	-0.3981	-0.40135	-0.42795	-0.6202	-0.49055	-0.51255	-0.7449
14	158	GI_16262451-S	CGN	NM_020770.1	Homo sapiens cingulin (CGN), mRNA.	go_component: kinesin complex [goid 0005871] [evidence IEA]; go_component: tight junction [goid 0005923] [evidence NAS] [pmid 12529927]; go_function: actin binding [goid 0003779] [evidence ISS]; go_function: protein binding [goid 0005515] [evidence IPI] [pmid 11042084]; go_process: biological_process unknown [goid 0000004] [evidence ND]	-0.0335	-0.2324	-0.515433	-0.50765	-0.7032	-0.7484	-0.66065	-0.59005	-0.5276	-0.66715	-0.65125
14	160	GI_16306560-S	RPL37	NM_000997.2	Homo sapiens ribosomal protein L37 (RPL37), mRNA.	go_component: cytosolic large ribosomal subunit (sensu Eukarya) [goid 0005842] [evidence TAS] [pmid 7545944]; go_component: ribosome [goid 0005840] [evidence IEA]; go_component: intracellular [goid 0005622] [evidence IEA]; go_function: structural protein of ribosome [goid 0003735] [evidence P] [pmid 7545944]; go_function: RNA binding [goid 0003723] [evidence TAS] [pmid 7545944]; go_function: stru…	-0.19005	-0.3866	-0.425667	-0.36295	-0.4321	-0.316	-0.84805	-0.44445	-0.53045	-0.86125	-1.11735
14	163	GI_16418376-S	GI_16418376-S	NM_052873.1	Homo sapiens MGC16028 similar to RIKEN cDNA 1700019E19 gene (MGC16028), mRNA.		0.00555	-0.36295	-0.1591	-0.39445	-0.45045	-0.36885	-0.67345	-0.76765	-0.5388	-0.8176	-0.7069
14	166	GI_16506300-S	TIGA1	NM_053000.1	Homo sapiens TIGA1 (TIGA1), mRNA.		-0.03845	-0.0526	-0.400533	-0.4397	-0.6598	-0.80555	-0.5411	-0.71355	-0.84935	-0.5607	-0.53245
14	182	GI_17017970-S	RPL26	NM_000987.2	Homo sapiens ribosomal protein L26 (RPL26), mRNA.	go_component: cytosolic large ribosomal subunit (sensu Eukarya) [goid 0005842] [evidence TAS] [pmid 8479925]; go_component: intracellular [goid 0005622] [evidence IEA]; go_function: structural protein of ribosome [goid 0003735] [evidence P] [pmid 8479925]; go_function: RNA binding [goid 0003723] [evidence TAS] [pmid 8479925]; go_function: structural constituent of ribosome [goid 0003735] [evidenc…	-0.25395	-0.25125	-0.0540667	-0.0015	-0.131	-0.10395	-0.59885	-0.0249	-0.10185	-0.76275	-0.94165
14	194	GI_17482322-S	LOC125910	XM_064859.1	Homo sapiens similar to 40S ribosomal protein S15a (LOC125910), mRNA.		-0.07745	-0.3369	-0.220333	-0.30655	-0.38595	-0.46465	-0.499	-0.3855	-0.22325	-0.43575	-0.83535
14	217	GI_18491007-S	CYP2J2	NM_000775.2	Homo sapiens cytochrome P450, family 2, subfamily J, polypeptide 2 (CYP2J2), mRNA.	go_component: membrane [goid 0016020] [evidence IEA]; go_component: microsome [goid 0005792] [evidence IEA]; go_component: endoplasmic reticulum [goid 0005783] [evidence IEA]; go_function: arachidonic acid epoxygenase activity [goid 0008392] [evidence TAS] [pmid 8631948]; go_function: arachidonic acid monooxygenase activity [goid 0008391] [evidence NR]; go_function: oxidoreductase activity, actin…	-0.1358	-0.27265	-0.186433	-0.4113	-0.36135	-0.4037	-0.50245	-0.611	-0.3251	-0.33325	-0.4665
14	221	GI_18640747-S	RAB24	NM_130781.1	Homo sapiens RAB24, member RAS oncogene family (RAB24), mRNA.		-0.0839	-0.2204	-0.1456	-0.3354	-0.4756	-0.54065	-0.6026	-0.6146	-0.55895	-0.70415	-0.77625
14	223	GI_18860895-A	PTPRF	NM_130440.1	Homo sapiens protein tyrosine phosphatase, receptor type, F (PTPRF), transcript variant 2, mRNA.	go_component: integral to plasma membrane [goid 0005887] [evidence TAS] [pmid 2972792]; go_function: transmembrane receptor protein tyrosine phosphatase activity [goid 0005001] [evidence TAS] [pmid 8995282]; go_function: protein tyrosine phosphatase activity [goid 0004725] [evidence P] [pmid 7665159]; go_function: receptor activity [goid 0004872] [evidence IEA]; go_function: prenylated protein ty…	-0.03205	-0.0209	-0.2028	-0.2701	-0.36545	-0.47145	-0.5544	-0.5412	-0.35675	-0.51625	-0.57535
14	236	GI_19923079-I	BNIPL	NM_138278.1	Homo sapiens BCL2/adenovirus E1B 19kD interacting protein like (BNIPL), mRNA.		0.21025	0.0419	-0.1989	-0.36625	-0.5775	-0.6091	-0.61125	-0.61315	-0.57615	-0.51025	-0.77675
14	240	GI_19923329-S	CTDSP2	NM_005730.2	Homo sapiens CTD (carboxy-terminal domain, RNA polymerase II, polypeptide A) small phosphatase 2 (CTDSP2), mRNA.	go_component: soluble fraction [goid 0005625] [evidence P] [pmid 9315096]; go_process: oncogenesis [goid 0007048] [evidence P] [pmid 9315096]	-0.10705	-0.4426	-0.780533	-0.551	-0.70035	-0.6137	-0.67155	-0.5928	-0.2629	-0.4735	-0.522
14	241	GI_19923369-S	PLU-1	NM_006618.2	Homo sapiens Jumonji, AT rich interactive domain 1B (RBP2-like) (JARID1B), mRNA.	go_component: nucleus [goid 0005634] [evidence E] [pmid 10336460]; go_function: transcription factor activity [goid 0003700] [evidence P] [pmid 10336460]; go_process: oncogenesis [goid 0007048] [evidence P] [pmid 10336460]	-0.10995	-0.32345	-0.5773	-0.65045	-0.6165	-0.8157	-0.7395	-0.9284	-0.80195	-0.5171	-0.5138
14	242	GI_19923392-S	RERE	NM_012102.2	Homo sapiens arginine-glutamic acid dipeptide (RE) repeats (RERE), mRNA.	go_component: nucleus [goid 0005634] [evidence NAS] [pmid 10814707]; go_function: poly-glutamine tract binding [goid 0008267] [evidence E] [pmid 10814707]; go_function: molecular_function unknown [goid 0005554] [evidence E] [pmid 10729226]; go_function: protein binding [goid 0005515] [evidence NAS] [pmid 10814707]; go_function: transcription factor activity [goid 0003700] [evidence IEA]; go_proce…	-0.01195	-0.2531	-0.6629	-0.6102	-0.5442	-0.43805	-0.3013	-0.4434	-0.3428	-0.40535	-0.47315
14	245	GI_19923598-S	CLMN	NM_024734.2	Homo sapiens calmin (calponin-like, transmembrane) (CLMN), mRNA.	go_component: integral to membrane [goid 0016021] [evidence IEA]; go_function: actin binding [goid 0003779] [evidence IEA]	-0.05865	-0.0354	-0.354833	-0.3927	-0.5928	-0.7079	-0.6747	-0.69835	-0.69535	-0.6339	-0.70325
14	248	GI_19923742-S	SQSTM1	NM_003900.2	Homo sapiens sequestosome 1 (SQSTM1), mRNA.	go_component: cytosol [goid 0005829] [evidence TAS] [pmid 8650207]; go_function: molecular_function unknown [goid 0005554] [evidence ND]; go_function: zinc ion binding [goid 0008270] [evidence IEA]; go_process: transmembrane receptor protein tyrosine kinase ligand binding [goid 0007170] [evidence TAS] [pmid 8650207]; go_process: ubiquitin-dependent protein catabolism [goid 0006511] [evidence TAS]…	0.0396	-0.18915	-0.5101	-0.57145	-0.5387	-0.42805	-0.48435	-0.37945	-0.18625	-0.48335	-0.50695
14	268	GI_20127573-S	C14orf116	NM_018589.2	Homo sapiens chromosome 14 open reading frame 116 (C14orf116), mRNA.		-0.0092	-0.27625	-0.5476	-0.48985	-0.7742	-0.53465	-0.45625	-0.6515	-0.7117	-0.4169	-0.7592
14	282	GI_20336333-A	BCL2L1	NM_001191.2	Homo sapiens BCL2-like 1 (BCL2L1), nuclear gene encoding mitochondrial protein, transcript variant 2, mRNA.	go_component: integral to membrane [goid 0016021] [evidence IEA]; go_component: mitochondrion [goid 0005739] [evidence TAS] [pmid 10365962]; go_function: apoptosis inhibitor activity [goid 0008189] [evidence TAS] [pmid 10802717]; go_process: apoptotic mitochondrial changes [goid 0008637] [evidence TAS] [pmid 9393856]; go_process: negative regulation of survival gene products [goid 0008634] [evide…	0.10915	-0.1075	-0.514467	-0.61145	-0.65875	-0.6229	-0.3993	-0.5339	-0.37235	-0.4739	-0.2676
14	290	GI_20482945-S	LOC220018	XM_167816.1	Homo sapiens LOC220018 (LOC220018), mRNA.		0.04755	-0.03375	-0.131833	-0.3824	-0.6436	-0.20395	-0.5818	-0.5159	-0.3411	-0.5696	-0.63355
14	292	GI_21040323-A	BCL6	NM_001706.2	Homo sapiens B-cell CLL/lymphoma 6 (zinc finger protein 51) (BCL6), transcript variant 1, mRNA.	go_component: nucleus [goid 0005634] [evidence IEA]; go_component: mediator complex [goid 0000119] [evidence NR]; go_function: transcription factor activity [goid 0003700] [evidence NR] [pmid 9171827]; go_function: protein binding [goid 0005515] [evidence IEA]; go_function: translation regulator activity [goid 0045182] [evidence IEA]; go_process: positive regulation of cell proliferation [goid 00…	0.27805	-0.3034	-0.490967	-0.745	-0.4767	-0.58155	-0.659	-0.6452	-0.312	-0.53955	-0.8876
14	299	GI_21166356-S	HCCR1	NM_015416.2	Homo sapiens cervical cancer 1 protooncogene (HCCR1), mRNA.		-0.01645	-0.2159	-0.565033	-0.4034	-0.35395	-0.57235	-0.324	-0.45975	-0.3992	-0.51705	-0.26685
14	304	GI_21264615-S	EPS8L2	NM_022772.2	Homo sapiens EPS8-like 2 (EPS8L2), mRNA.		-0.0628	-0.07895	-0.2829	-0.3401	-0.3662	-0.4994	-0.61235	-0.4062	-0.23055	-0.6262	-0.6563
14	314	GI_21361071-S	RAB2L	NM_004761.2	Homo sapiens RAB2, member RAS oncogene family-like (RAB2L), mRNA.	go_component: cellular_component unknown [goid 0008372] [evidence ND]; go_function: Ras guanyl-nucleotide exchange factor activity [goid 0005088] [evidence NAS] [pmid 8976381]; go_function: guanyl-nucleotide release factor activity [goid 0019839] [evidence IEA]; go_process: neuropeptide signaling pathway [goid 0007218] [evidence IEA]; go_process: RAS protein signal transduction [goid 0007265] [ev…	-0.0996	-0.13355	-0.294667	-0.38965	-0.5091	-0.7439	-0.62795	-0.8215	-0.4994	-0.72115	-0.5716
14	331	GI_21361913-S	FLJ12287	NM_022367.2	Homo sapiens hypothetical protein FLJ12287 similar to semaphorins (FLJ12287), mRNA.	go_component: integral to membrane [goid 0016021] [evidence IEA]; go_function: receptor activity [goid 0004872] [evidence IEA]; go_function: ATP binding [goid 0005524] [evidence IEA]; go_function: protein kinase activity [goid 0004672] [evidence IEA]; go_process: development [goid 0007275] [evidence IEA]; go_process: neurogenesis [goid 0007399] [evidence IEA]; go_process: protein amino acid phosp…	0.1914	-0.3998	-0.305967	-0.4201	-0.3769	-0.3144	-0.4421	-0.509	-0.1957	-0.7106	-0.3836
14	340	GI_21396481-S	HIST1H2AC	NM_003512.3	Homo sapiens histone 1, H2ac (HIST1H2AC), mRNA.	go_component: chromosome [goid 0005694] [evidence IEA]; go_component: nucleus [goid 0005634] [evidence IEA]; go_component: nucleosome [goid 0005718] [evidence NAS]; go_component: nucleosome [goid 0000786] [evidence NAS]; go_function: DNA binding [goid 0003677] [evidence NAS]; go_process: nucleosome assembly [goid 0006334] [evidence NAS]; go_process: chromosome organization and biogenesis (sensu E…	-0.1954	-0.357	-0.275933	-0.5588	-0.5217	-0.81005	-0.80245	-0.4292	-0.2235	-0.2643	-0.56675
14	344	GI_21450851-A	OSBPL2	NM_014835.2	Homo sapiens oxysterol binding protein-like 2 (OSBPL2), transcript variant 1, mRNA.	go_process: lipid transport [goid 0006869] [evidence IEA]; go_process: steroid metabolism [goid 0008202] [evidence IEA]	-0.04275	-0.4386	-0.312633	-0.39885	-0.5018	-0.4646	-0.54395	-0.61485	-0.65335	-0.61265	-0.4939
14	348	GI_21536318-S	RXRA	NM_002957.3	Homo sapiens retinoid X receptor, alpha (RXRA), mRNA.	go_component: nucleus [goid 0005634] [evidence NR]; go_function: retinoid-X receptor activity [goid 0004886] [evidence E]; go_function: retinoic acid receptor activity [goid 0003708] [evidence NR]; go_function: DNA binding [goid 0003677] [evidence E]; go_function: transcription co-activator activity [goid 0003713] [evidence E]; go_process: vitamin metabolism [goid 0006766] [evidence P]; go_proces…	0.16245	-0.39575	-0.696767	-0.83255	-0.77985	-0.6567	-0.67305	-0.7731	-0.74295	-0.6905	-0.6271
14	356	GI_21536482-S	HIST1H2BG	NM_003518.3	Homo sapiens histone 1, H2bg (HIST1H2BG), mRNA.	go_component: chromosome [goid 0005694] [evidence IEA]; go_component: nucleus [goid 0005634] [evidence IEA]; go_component: nucleosome [goid 0005718] [evidence NAS] [pmid 422550]; go_component: nucleosome [goid 0000786] [evidence NAS] [pmid 422550]; go_function: DNA binding [goid 0003677] [evidence NAS] [pmid 422550]; go_process: nucleosome assembly [goid 0006334] [evidence NAS] [pmid 422550]; go_…	-0.21275	-0.5243	-0.260933	-0.4517	-0.5777	-0.51775	-0.6905	-0.63265	-0.48835	-0.7669	-0.6233
14	379	GI_22202636-A	PFDN5	NM_145897.1	Homo sapiens prefoldin 5 (PFDN5), transcript variant 3, mRNA.	go_component: nucleus [goid 0005634] [evidence E] [pmid 9792694]; go_function: transcription co-repressor activity [goid 0003714] [evidence E] [pmid 9792694]; go_process: regulation of transcription, DNA-dependent [goid 0006355] [evidence E] [pmid 9792694]	-0.1816	-0.4103	-0.2638	-0.48025	-0.45505	-0.362	-0.4126	-0.45885	-0.29475	-0.66915	-0.75315
14	382	GI_22547113-A	MRPL10	NM_145255.2	Homo sapiens mitochondrial ribosomal protein L10 (MRPL10), nuclear gene encoding mitochondrial protein, transcript variant 1, mRNA.		0.1298	-0.24845	-0.4246	-0.43455	-0.50015	-0.40235	-0.493	-0.31055	-0.1203	-0.48075	-0.37445
14	384	GI_22547194-S	SREBF1	NM_004176.2	Homo sapiens sterol regulatory element binding transcription factor 1 (SREBF1), mRNA.	go_component: nuclear membrane [goid 0005635] [evidence TAS] [pmid 8156598]; go_component: endoplasmic reticulum membrane [goid 0005789] [evidence TAS] [pmid 8156598]; go_component: Golgi apparatus [goid 0005794] [evidence IEA]; go_component: integral to membrane [goid 0016021] [evidence IEA]; go_component: nucleus [goid 0005634] [evidence E]; go_function: RNA polymerase II transcription factor a…	-0.1985	-0.38395	-0.5338	-0.53825	-0.4647	-0.2675	-0.5076	-0.45145	-0.225	-0.3795	-0.2681
14	385	GI_22748650-S	MGC13024	NM_152288.1	Homo sapiens hypothetical protein MGC13024 (MGC13024), mRNA.		-0.0021	-0.3523	-0.652867	-0.5213	-0.6285	-0.55625	-0.77645	-0.70075	-0.37765	-0.7666	-0.67755
14	387	GI_22748726-S	C14orf69	NM_152333.1	Homo sapiens solute carrier family 25, member 29 (SLC25A29), mRNA.	go_component: mitochondrial inner membrane [goid 0005743] [evidence IEA]; go_component: mitochondrion [goid 0005739] [evidence IEA]; go_component: integral to membrane [goid 0016021] [evidence IEA]; go_function: binding [goid 0005488] [evidence IEA]; go_function: transporter activity [goid 0005215] [evidence IEA]; go_process: transport [goid 0006810] [evidence IEA]	0.0234	-0.15695	-0.315467	-0.29875	-0.0966	-0.1964	-0.42695	-0.18955	-0.37205	-0.79015	-0.64965
14	395	GI_22749102-S	FLJ36175	NM_152528.1	Homo sapiens hypothetical protein FLJ36175 (FLJ36175), mRNA.		-0.16835	-0.4571	-0.342	-0.5473	-0.56185	-0.5818	-0.64675	-0.64455	-0.3339	-0.2359	-0.4808
14	414	GI_23618866-S	SFXN1	NM_022754.3	Homo sapiens sideroflexin 1 (SFXN1), mRNA.	go_component: mitochondrion [goid 0005739] [evidence IEA]; go_component: integral to membrane [goid 0016021] [evidence IEA]; go_function: cation transporter activity [goid 0008324] [evidence IEA]; go_process: cation transport [goid 0006812] [evidence IEA]; go_process: transport [goid 0006810] [evidence IEA]; go_process: iron ion transport [goid 0006826] [evidence IEA]	-0.01745	-0.3352	-0.203233	-0.3439	-0.41065	-0.34195	-0.5561	-0.41735	-0.47165	-0.7466	-0.7256
14	425	GI_24308228-S	PACSIN1	NM_020804.1	Homo sapiens protein kinase C and casein kinase substrate in neurons 1 (PACSIN1), mRNA.	go_component: kinesin complex [goid 0005871] [evidence IEA]; go_component: cytoplasm [goid 0005737] [evidence NAS]; go_function: protein binding [goid 0005515] [evidence NAS]; go_function: protein kinase activity [goid 0004672] [evidence NAS]; go_process: endocytosis [goid 0006897] [evidence NAS]	0.0524	-0.19755	-0.544967	-0.7692	-0.71045	-0.56365	-0.6392	-0.6543	-0.45545	-0.4321	-0.4221
14	433	GI_24430130-S	WBP1	NM_012477.2	Homo sapiens WW domain binding protein 1 (WBP1), mRNA.	go_function: receptor binding [goid 0005102] [evidence E] [pmid 7644498]	-0.11185	-0.22485	-0.279933	-0.33625	-0.406	-0.4018	-0.54225	-0.5782	-0.28345	-0.5528	-0.57785
14	438	GI_24431990-S	C6orf85	NM_021945.2	Homo sapiens chromosome 6 open reading frame 85 (C6orf85), mRNA.		0.21375	-0.09785	-0.241733	-0.30475	-0.51415	-0.63815	-0.59445	-0.64605	-0.50025	-0.5246	-0.61975
14	443	GI_24475987-S	HSPC189	NM_016535.2	Homo sapiens zinc finger protein 581 (ZNF581), mRNA.	go_component: nucleus [goid 0005634] [evidence IEA]; go_function: DNA binding [goid 0003677] [evidence IEA]; go_process: regulation of transcription, DNA-dependent [goid 0006355] [evidence IEA]	0.0518	-0.15085	-0.349833	-0.44685	-0.5765	-0.48805	-0.35625	-0.6608	-0.21265	-0.37095	-0.38875
14	450	GI_24497598-A	DSCR5	NM_153682.1	Homo sapiens Down syndrome critical region gene 5 (DSCR5), transcript variant 2, mRNA.	go_component: integral to membrane [goid 0016021] [evidence NAS]; go_function: molecular_function unknown [goid 0005554] [evidence ND]; go_function: transferase activity, transferring glycosyl groups [goid 0016757] [evidence IEA]; go_function: phosphatidylinositol N-acetylglucosaminyltransferase activity [goid 0017176] [evidence IEA]; go_process: biological_process unknown [goid 0000004] [evidenc…	-0.001	-0.0066	-0.223433	-0.29225	-0.4727	-0.43495	-0.5448	-0.65195	-0.4034	-0.2076	-0.60585
14	452	GI_24586672-A	SSH-3	NM_018276.2	Homo sapiens slingshot 3 (SSH-3), mRNA.		0.018	-0.44815	-0.2905	-0.4399	-0.30945	-0.45275	-0.50705	-0.3661	-0.41375	-0.6652	-0.5514
14	460	GI_25282406-S	ISGF3G	NM_006084.3	Homo sapiens interferon-stimulated transcription factor 3, gamma 48kDa (ISGF3G), mRNA.	go_component: cytoplasm [goid 0005737] [evidence TAS] [pmid 1630447]; go_component: nucleus [goid 0005634] [evidence TAS] [pmid 1630447]; go_function: transcription factor activity [goid 0003700] [evidence TAS] [pmid 1630447]; go_function: translation regulator activity [goid 0045182] [evidence IEA]; go_process: cell surface receptor linked signal transduction [goid 0007166] [evidence TAS] [pmid …	0.00465	-0.23715	-0.627733	-0.82985	-0.6264	-0.7229	-0.84295	-0.69825	-0.6246	-0.7178	-0.7717
14	462	GI_25777625-A	ABTB1	NM_172028.1	Homo sapiens ankyrin repeat and BTB (POZ) domain containing 1 (ABTB1), transcript variant 3, mRNA.		0.045	-0.2299	-0.359233	-0.45875	-0.5358	-0.62365	-0.5182	-0.5508	-0.41325	-0.67215	-0.4397
14	463	GI_25777735-A	ALDH4A1	NM_170726.1	Homo sapiens aldehyde dehydrogenase 4 family, member A1 (ALDH4A1), nuclear gene encoding mitochondrial protein, transcript variant P5CDhS, mRNA.	go_component: mitochondrial matrix [goid 0005759] [evidence TAS] [pmid 8621661]; go_function: 1-pyrroline-5-carboxylate dehydrogenase activity [goid 0003842] [evidence TAS] [pmid 8621661]; go_function: aldehyde dehydrogenase (NAD) activity [goid 0004029] [evidence TAS] [pmid 8621661]; go_function: electron transporter activity [goid 0005489] [evidence TAS] [pmid 8621661]; go_function: oxidoreduct…	0.0409	-0.27485	-0.2182	-0.18395	-0.2487	-0.47795	-0.2742	-0.6981	-0.59045	-0.44315	-0.4421
14	464	GI_25777737-S	ALDH6A1	NM_005589.2	Homo sapiens aldehyde dehydrogenase 6 family, member A1 (ALDH6A1), nuclear gene encoding mitochondrial protein, mRNA.	go_component: mitochondrion [goid 0005739] [evidence NAS]; go_function: methylmalonate-semialdehyde dehydrogenase (acylating) activity [goid 0004491] [evidence NAS]; go_function: oxidoreductase activity [goid 0016491] [evidence IEA]; go_process: pyrimidine nucleotide metabolism [goid 0006220] [evidence NAS]; go_process: metabolism [goid 0008152] [evidence IEA]; go_process: valine metabolism [goid…	0.0349	-0.177	-0.314033	-0.2951	-0.3969	-0.41815	-0.55225	-0.66245	-0.4281	-0.25265	-0.5094
14	468	GI_26667190-A	CAMK2G	NM_001222.2	Homo sapiens calcium/calmodulin-dependent protein kinase (CaM kinase) II gamma (CAMK2G), transcript variant 4, mRNA.	go_function: calcium/calmodulin-dependent protein kinase activity [goid 0004685] [evidence P] [pmid 9224693]; go_function: signal transducer activity [goid 0004871] [evidence NR]; go_process: protein amino acid phosphorylation [goid 0006468] [evidence P] [pmid 9224693]; go_process: signal transduction [goid 0007165] [evidence P] [pmid 9224693]	-0.09235	-0.38125	-0.494533	-0.49675	-0.4278	-0.4662	-0.4283	-0.3013	-0.257	-0.6532	-0.5107
14	472	GI_27374999-S	GABARAPL2	NM_007285.6	Homo sapiens GABA(A) receptor-associated protein-like 2 (GABARAPL2), mRNA.	go_component: cytoskeleton [goid 0005856] [evidence TAS] [pmid 10406962]; go_component: Golgi apparatus [goid 0005794] [evidence IEA]; go_function: actin binding [goid 0003779] [evidence TAS] [pmid 10406962]; go_function: ATP binding [goid 0005524] [evidence TAS] [pmid 10406962]; go_function: protein transporter activity [goid 0008565] [evidence IEA]; go_process: intracellular protein transport […	-0.0028	-0.1193	-0.192867	-0.25535	-0.55325	-0.4688	-0.4723	-0.58875	-0.38085	-0.54285	-0.60115
14	473	GI_27436892-I	TAPBP	NM_003190.3	Homo sapiens TAP binding protein (tapasin) (TAPBP), transcript variant 1, mRNA.	go_component: endoplasmic reticulum membrane [goid 0005789] [evidence P] [pmid 9238042]; go_component: integral to membrane [goid 0016021] [evidence P] [pmid 9238042]; go_component: endoplasmic reticulum [goid 0005783] [evidence P] [pmid 9271576]; go_function: peptide antigen transporter activity [goid 0015433] [evidence E] [pmid 9238042]; go_function: MHC-interacting protein [goid 0003822] [evid…	-0.1135	-0.27955	-0.315467	-0.474	-0.40385	-0.3461	-0.56395	-0.67575	-0.46545	-1.00125	-0.9668
14	482	GI_27477941-S	LOC148918	XM_086361.5	Homo sapiens LOC148918 (LOC148918), mRNA.		0.4278	-0.0171	-0.167067	-0.36215	-0.3823	-0.2335	-0.60345	-0.5187	-0.3661	-0.61835	-0.6008
14	491	GI_27485260-S	LOC284345	XM_209138.1	Homo sapiens similar to LL5 beta (LOC284345), mRNA.		-0.05265	-0.49065	-0.360567	-0.5176	-0.42935	-0.58315	-0.43995	-0.7719	-0.3689	-0.3492	-0.35785
14	504	GI_27734747-S	SLC26A11	NM_173626.1	Homo sapiens solute carrier family 26, member 11 (SLC26A11), mRNA.	go_component: membrane [goid 0016020] [evidence IEA]; go_function: sulfate porter activity [goid 0008271] [evidence IEA]; go_process: sulfate transport [goid 0008272] [evidence IEA]	-0.01755	-0.0712	-0.3986	-0.232	-0.37265	-0.46055	-0.6035	-0.6288	-0.4741	-0.5223	-0.5351
14	507	GI_27777631-S	SLC9A1	NM_003047.2	Homo sapiens solute carrier family 9 (sodium/hydrogen exchanger), isoform 1 (antiporter, Na+/H+, amiloride sensitive) (SLC9A1), mRNA.	go_component: integral to plasma membrane [goid 0005887] [evidence P] [pmid 2536298]; go_component: plasma membrane [goid 0005886] [evidence P] [pmid 2536298]; go_function: pH dependent sodium:hydrogen antiporter activity [goid 0015502] [evidence E] [pmid 2536298]; go_function: amiloride-sensitive sodium channel activity [goid 0015280] [evidence E] [pmid 2536298]; go_process: small molecule trans…	-0.02785	-0.29685	-0.2713	-0.3517	-0.31995	-0.38825	-0.54975	-0.4432	-0.4192	-0.53645	-1.0247
14	512	GI_27886556-S	MSX2	NM_002449.3	Homo sapiens msh homeo box homolog 2 (Drosophila) (MSX2), mRNA.	go_component: nucleus [goid 0005634] [evidence IEA]; go_function: DNA binding [goid 0003677] [evidence E]; go_function: transcription factor activity [goid 0003700] [evidence IEA]; go_process: skeletal development [goid 0001501] [evidence TAS] [pmid 8968743]; go_process: regulation of transcription, DNA-dependent [goid 0006355] [evidence IEA]; go_process: development [goid 0007275] [evidence IEA]	0.02625	-0.2679	-0.326833	-0.4112	-0.70725	-0.6203	-0.7054	-0.7389	-0.4734	-0.6573	-0.855
14	517	GI_27894352-A	NR4A2	NM_173173.1	Homo sapiens nuclear receptor subfamily 4, group A, member 2 (NR4A2), transcript variant 4, mRNA.	go_component: nucleus [goid 0005634] [evidence TAS] [pmid 7877627]; go_function: ligand-dependent nuclear receptor activity [goid 0004879] [evidence P] [pmid 7877627]; go_function: transcription activating factor [goid 0003710] [evidence P] [pmid 7877627]; go_function: steroid hormone receptor activity [goid 0003707] [evidence IEA]; go_function: transcription factor activity [goid 0003700] [evide…	0.20805	-0.27765	-0.0397333	-0.32385	-0.3826	-0.5021	-0.39595	-0.365	-0.4126	-0.31875	-0.7759
14	518	GI_27894367-S	NOTCH1	NM_017617.2	Homo sapiens Notch homolog 1, translocation-associated (Drosophila) (NOTCH1), mRNA.	go_component: integral to plasma membrane [goid 0005887] [evidence E]; go_function: tumor suppressor [goid 0008181] [evidence P] [pmid 7698746]; go_function: transmembrane receptor activity [goid 0004888] [evidence E]; go_process: signal transduction [goid 0007165] [evidence E]; go_process: development [goid 0007275] [evidence E]	-0.1215	-0.28625	-0.106133	-0.0254	-0.4193	-0.40445	-0.6852	-0.63115	-0.5739	-0.8677	-0.9501
14	520	GI_28178854-A	TGIF	NM_173211.1	Homo sapiens TGFB-induced factor (TALE family homeobox) (TGIF), transcript variant 7, mRNA.	go_component: nucleus [goid 0005634] [evidence NR]; go_function: transcription co-repressor activity [goid 0003714] [evidence E] [pmid 10764806]; go_function: transcription factor activity [goid 0003700] [evidence E] [pmid 8537382]; go_process: development [goid 0007275] [evidence P] [pmid 8537382]; go_process: negative regulation of transcription from Pol II promoter [goid 0000122] [evidence E] …	-0.2267	-0.29935	-0.470033	-0.51765	-0.60565	-0.6432	-0.57065	-0.672	-0.3472	-0.27385	-0.23295
14	522	GI_28372492-S	CUL4B	NM_003588.2	Homo sapiens cullin 4B (CUL4B), mRNA.	go_component: cellular_component unknown [goid 0008372] [evidence ND]; go_function: molecular_function unknown [goid 0005554] [evidence ND]; go_process: cell cycle [goid 0007049] [evidence NAS] [pmid 8681378]	-0.20435	-0.14965	-0.3894	-0.35705	-0.4451	-0.53805	-0.39085	-0.3369	-0.47555	-0.38475	-0.3498
14	523	GI_28372538-S	LOC201895	NM_174921.1	Homo sapiens hypothetical protein LOC201895 (LOC201895), mRNA.		-0.30415	-0.3881	-0.198333	-0.42365	-0.44045	-0.58445	-0.5033	-0.37695	-0.60725	-0.63825	-0.56375
14	529	GI_28557780-S	PRKCH	NM_006255.2	Homo sapiens protein kinase C, eta (PRKCH), mRNA.	go_function: protein kinase C activity [goid 0004697] [evidence E] [pmid 1986216]; go_process: protein amino acid phosphorylation [goid 0006468] [evidence E] [pmid 1986216]; go_process: signal transduction [goid 0007165] [evidence P] [pmid 1986216]	-0.06985	-0.3424	-0.399267	-0.4272	-0.4651	-0.29465	-0.3569	-0.39245	-0.21485	-0.1908	-0.57725
14	533	GI_28872747-S	HIST3H2A	NM_033445.2	Homo sapiens histone 3, H2a (HIST3H2A), mRNA.	go_component: nucleus [goid 0005634] [evidence IEA]; go_component: nucleosome [goid 0005718] [evidence IEA]; go_component: nucleosome [goid 0000786] [evidence IEA]; go_function: DNA binding [goid 0003677] [evidence IEA]; go_process: nucleosome assembly [goid 0006334] [evidence IEA]; go_process: chromosome organization and biogenesis (sensu Eukarya) [goid 0007001] [evidence IEA]	-0.032	-0.4447	-0.4906	-0.6349	-0.77795	-0.8172	-0.84955	-0.61465	-0.3249	-0.6753	-0.6648
14	561	GI_30089936-A	GBP	NM_178031.1	Homo sapiens heat shock 70kDa protein 5 (glucose-regulated protein, 78kDa) binding protein 1 (HSPA5BP1), transcript variant 2, mRNA.		0.11225	-0.02955	-0.257267	-0.18315	-0.2853	-0.4184	-0.52335	-0.6349	-0.55145	-0.68465	-0.49885
14	566	GI_30179901-S	SOX4	NM_003107.2	Homo sapiens SRY (sex determining region Y)-box 4 (SOX4), mRNA.	go_component: nucleus [goid 0005634] [evidence IEA]; go_function: transcription factor activity [goid 0003700] [evidence TAS] [pmid 8268656]; go_function: translation regulator activity [goid 0045182] [evidence IEA]; go_process: regulation of transcription, DNA-dependent [goid 0006355] [evidence IEA]	-0.05035	-0.0231	0.0328	-0.24445	-0.206	-0.50715	-0.7559	-0.3978	-0.3767	-0.7669	-0.9451
14	572	GI_30795181-A	ZFYVE1	NM_178441.1	Homo sapiens zinc finger, FYVE domain containing 1 (ZFYVE1), transcript variant 2, mRNA.	go_component: Golgi apparatus [goid 0005794] [evidence IEA]; go_function: zinc ion binding [goid 0008270] [evidence IEA]	-0.0309	-0.2817	-0.5854	-0.56725	-0.47	-0.5346	-0.3502	-0.64625	-0.2398	-0.3062	-0.32365
14	573	GI_30795239-A	ARNT	NM_178426.1	Homo sapiens aryl hydrocarbon receptor nuclear translocator (ARNT), transcript variant 2, mRNA.	go_component: nucleus [goid 0005634] [evidence TAS] [pmid 1317062]; go_function: aryl hydrocarbon receptor nuclear translocator activity [goid 0005061] [evidence TAS] [pmid 1317062]; go_function: transcription co-activator activity [goid 0003713] [evidence TAS] [pmid 1317062]; go_function: transcription factor activity [goid 0003700] [evidence TAS] [pmid 10777486]; go_function: signal transducer …	0.02955	-0.21445	-0.3305	-0.49295	-0.4709	-0.30495	-0.40295	-0.60435	-0.206	-0.5509	-0.41525
14	592	GI_31377726-S	CTL2	NM_020428.2	Homo sapiens CTL2 gene (CTL2), mRNA.	go_component: integral to membrane [goid 0016021] [evidence TAS] [pmid 10677542]; go_function: choline transporter activity [goid 0015220] [evidence TAS] [pmid 10677542]; go_process: choline transport [goid 0015871] [evidence TAS] [pmid 10677542]	-0.1133	-0.20605	-0.4801	-0.64705	-0.5963	-0.55385	-0.5632	-0.53495	-0.2199	-0.5599	-0.456
14	596	GI_31542090-S	AIBZIP	NM_130898.2	Homo sapiens cAMP responsive element binding protein 3-like 4 (CREB3L4), mRNA.	go_component: nucleus [goid 0005634] [evidence IEA]; go_function: DNA binding [goid 0003677] [evidence IEA]; go_process: regulation of transcription, DNA-dependent [goid 0006355] [evidence IEA]	0.0619	-0.28795	-0.3213	-0.4914	-0.6902	-0.7485	-0.7809	-0.7583	-0.3979	-0.569	-0.69475
14	597	GI_31542322-S	CRIP2	NM_001312.2	Homo sapiens cysteine-rich protein 2 (CRIP2), mRNA.	go_function: zinc ion binding [goid 0008270] [evidence TAS] [pmid 8824798]	-0.0159	-0.108	-0.4338	-0.5529	-0.57155	-0.7263	-0.486	-0.7384	-0.48955	-0.77785	-0.5425
14	621	GI_31543622-S	SIL1	NM_022464.3	Homo sapiens endoplasmic reticulum chaperone SIL1, homolog of yeast (SIL1), mRNA.	go_component: endoplasmic reticulum [goid 0005783] [evidence NAS] [pmid 11101517]; go_function: chaperone activity [goid 0003754] [evidence NAS] [pmid 11101517]; go_process: intracellular protein transport [goid 0006886] [evidence NAS] [pmid 11101517]; go_process: protein folding [goid 0006457] [evidence NAS] [pmid 11101517]	0.05145	-0.1892	-0.2275	-0.34865	-0.34535	-0.3539	-0.5249	-0.4574	-0.4061	-0.7756	-0.69485
14	629	GI_31581523-S	COBL	NM_015198.2	Homo sapiens cordon-bleu homolog (mouse) (COBL), mRNA.		0.0599	-0.1433	-0.279367	-0.30055	-0.3044	-0.40725	-0.4037	-0.67795	-0.53415	-0.58885	-0.5605
14	631	GI_31657100-A	WDR23	NM_181357.1	Homo sapiens WD repeat domain 23 (WDR23), transcript variant 2, mRNA.		-0.1739	-0.3419	-0.394867	-0.6467	-0.5294	-0.6973	-0.7027	-0.6335	-0.3214	-0.7022	-0.807
14	648	GI_32189370-S	TPARL	NM_018475.2	Homo sapiens TPA regulated locus (TPARL), mRNA.	go_component: membrane [goid 0016020] [evidence IEA]; go_function: molecular_function unknown [goid 0005554] [evidence IEA]	-0.0565	-0.26415	0.0198333	-0.146	-0.1136	-0.0609	-0.8566	-0.10565	-0.1588	-0.72745	-0.86635
14	654	GI_32313604-A	SPINT1	NM_003710.2	Homo sapiens serine protease inhibitor, Kunitz type 1 (SPINT1), transcript variant 2, mRNA.	go_component: membrane fraction [goid 0005624] [evidence TAS] [pmid 9045658]; go_component: extracellular [goid 0005576] [evidence TAS] [pmid 9045658]; go_function: serine protease inhibitor activity [goid 0004867] [evidence TAS] [pmid 9045658]	0.0161	-0.21165	-0.107167	-0.3633	-0.36705	-0.444	-0.529	-0.4132	-0.21395	-0.7305	-0.48875
14	655	GI_32401415-S	FLJ12760	NM_181725.1	Homo sapiens hypothetical protein FLJ12760 (FLJ12760), mRNA.		-0.09565	-0.13935	-0.0681333	-0.3768	-0.3456	-0.5922	-0.4689	-0.4407	-0.39455	-0.3301	-0.58415
14	658	GI_32490558-S	LRP10	NM_014045.2	Homo sapiens low density lipoprotein receptor-related protein 10 (LRP10), mRNA.		0.0915	-0.3091	-0.1713	-0.2735	-0.5193	-0.50775	-0.82825	-0.7515	-0.4897	-0.5791	-0.96685
14	659	GI_32528294-I	RPS6KA5	NM_004755.2	Homo sapiens ribosomal protein S6 kinase, 90kDa, polypeptide 5 (RPS6KA5), transcript variant 1, mRNA.	go_component: nucleus [goid 0005634] [evidence IEP] [pmid 9687510]; go_function: protein kinase activity [goid 0004672] [evidence E] [pmid 9873047]; go_function: ATP binding [goid 0005524] [evidence IDA]; go_function: protein serine/threonine kinase activity [goid 0004674] [evidence IDA]; go_function: metallopeptidase activity [goid 0008237] [evidence IEA]; go_function: zinc ion binding [goid 000…	-0.1946	0.1584	-0.345367	-0.64995	-0.63865	-0.71195	-0.77445	-0.45115	-0.73235	-0.78085	-0.6484
14	662	GI_32698727-S	FAM20C	NM_020223.1	Homo sapiens family with sequence similarity 20, member C (FAM20C), mRNA.		-0.07775	-0.5441	-0.583233	-0.47145	-0.55155	-0.437	-0.2782	-0.4719	-0.4629	-0.7327	-0.65795
14	669	GI_32967302-A	CERK	NM_182661.1	Homo sapiens ceramide kinase (CERK), transcript variant 2, mRNA.		-0.0134	-0.34135	-0.652367	-0.75785	-0.653	-0.4433	-0.47745	-0.5711	-0.44305	-0.77345	-0.7228
14	673	GI_33186853-S	TOM1L2	NM_144678.2	Homo sapiens target of myb1-like 2 (chicken) (TOM1L2), mRNA.	go_component: Golgi stack [goid 0005795] [evidence IEA]; go_function: DNA ligase (ATP) activity [goid 0003910] [evidence IEA]; go_function: ATP binding [goid 0005524] [evidence IEA]; go_function: protein transporter activity [goid 0008565] [evidence IEA]; go_process: intra-Golgi transport [goid 0006891] [evidence IEA]; go_process: DNA replication [goid 0006260] [evidence IEA]; go_process: DNA rep…	0.0914	-0.4079	-0.2741	-0.3074	-0.3299	-0.20855	-0.57545	-0.69715	-0.5145	-0.8024	-0.84545
14	680	GI_33356153-A	UBE2H	NM_182697.1	Homo sapiens ubiquitin-conjugating enzyme E2H (UBC8 homolog, yeast) (UBE2H), transcript variant 2, mRNA.	go_function: ubiquitin conjugating enzyme activity [goid 0004840] [evidence TAS] [pmid 8132613]; go_function: ubiquitin-protein ligase activity [goid 0004842] [evidence TAS] [pmid 8132613]; go_function: ligase activity [goid 0016874] [evidence IEA]; go_process: ubiquitin-dependent protein catabolism [goid 0006511] [evidence TAS] [pmid 8132613]; go_process: ubiquitin cycle [goid 0006512] [evidence…	0.2424	0.33165	-0.2211	-0.41305	-0.4319	-0.5947	-0.51985	-0.60655	-0.70805	-0.41165	-0.4586
14	685	GI_33359689-S	EFNB2	NM_004093.2	Homo sapiens ephrin-B2 (EFNB2), mRNA.	go_component: integral to plasma membrane [goid 0005887] [evidence TAS] [pmid 8660976]; go_component: plasma membrane [goid 0005886] [evidence P] [pmid 8660976]; go_function: transmembrane ephrin [goid 0005108] [evidence TAS] [pmid 9630219]; go_function: ephrin [goid 0005106] [evidence TAS] [pmid 8559144]; go_function: ephrin receptor binding [goid 0046875] [evidence TAS]; go_process: histogenesi…	0.03345	-0.37255	-0.3743	-0.47735	-0.44165	-0.2575	-0.4322	-0.53215	-0.78205	-0.7802	-0.6067
14	695	GI_33519456-A	MAT2B	NM_013283.3	Homo sapiens methionine adenosyltransferase II, beta (MAT2B), transcript variant 1, mRNA.	go_function: transferase activity [goid 0016740] [evidence IEA]; go_function: dTDP-4-dehydrorhamnose reductase activity [goid 0008831] [evidence IEA]; go_process: extracellular polysaccharide biosynthesis [goid 0045226] [evidence IEA]	-0.1705	-0.3779	-0.247733	-0.46705	-0.3794	-0.37925	-0.54105	-0.3701	-0.45405	-0.3715	-0.74305
14	697	GI_33563339-S	MYH14	NM_024729.2	Homo sapiens myosin, heavy polypeptide 14 (MYH14), mRNA.	go_component: myosin [goid 0016459] [evidence IEA]; go_function: motor activity [goid 0003774] [evidence IEA]; go_function: ATP binding [goid 0005524] [evidence IEA]	0.04925	0.05925	-0.370467	-0.28445	-0.3903	-0.39335	-0.63505	-0.5407	-0.4331	-0.72645	-0.60215
14	698	GI_33589813-S	ZYG	NM_006336.2	Homo sapiens chromosome 9 open reading frame 60 (C9orf60), mRNA.		-0.03335	-0.2787	-0.3779	-0.4802	-0.5045	-0.36545	-0.56295	-0.5648	-0.23575	-0.5269	-0.5623
14	703	GI_33598925-S	SCARB2	NM_005506.2	Homo sapiens scavenger receptor class B, member 2 (SCARB2), mRNA.	go_component: lysosomal membrane [goid 0005765] [evidence NR]; go_component: membrane fraction [goid 0005624] [evidence TAS] [pmid 1374238]; go_component: integral to plasma membrane [goid 0005887] [evidence TAS] [pmid 1374238]; go_function: receptor activity [goid 0004872] [evidence IEA]; go_function: cell adhesion molecule activity [goid 0005194] [evidence IEA]; go_process: cell adhesion [goid …	-0.15765	-0.1401	-0.363567	-0.4136	-0.4201	-0.5645	-0.48	-0.47215	-0.90255	-0.62075	-0.54565
14	712	GI_34101266-A	BCKDHB	NM_000056.2	Homo sapiens branched chain keto acid dehydrogenase E1, beta polypeptide (maple syrup urine disease) (BCKDHB), nuclear gene encoding mitochondrial protein, transcript variant 2, mRNA.	go_component: alpha-ketoglutarate dehydrogenase complex (sensu Eukarya) [goid 0005947] [evidence TAS] [pmid 2365818]; go_component: 3-methyl-2-oxobutanoate dehydrogenase (lipoamide) complex [goid 0017086] [evidence IEA]; go_component: mitochondrion [goid 0005739] [evidence NR]; go_function: 3-methyl-2-oxobutanoate dehydrogenase (lipoamide) activity [goid 0003863] [evidence TAS] [pmid 2365818]; go…	0.06385	-0.004	-0.1489	-0.19055	-0.3806	-0.5373	-0.6038	-0.5568	-0.6299	-0.73625	-0.54465
14	720	GI_34147350-S	MGC2827	NM_023940.2	Homo sapiens hypothetical protein MGC2827 (MGC2827), mRNA.	go_function: small monomeric GTPase activity [goid 0003925] [evidence IEA]; go_function: GTP binding [goid 0005525] [evidence IEA]; go_process: small GTPase mediated signal transduction [goid 0007264] [evidence IEA]	-0.1208	-0.59165	-0.0701	-0.07785	-0.27105	-0.1081	-0.2332	-0.55745	-0.5262	-0.6318	-0.58615
14	734	GI_34147516-S	CSNK1A1	NM_001892.3	Homo sapiens casein kinase 1, alpha 1 (CSNK1A1), mRNA.	go_function: casein kinase I activity [goid 0004681] [evidence E]; go_process: protein amino acid phosphorylation [goid 0006468] [evidence E]; go_process: cell surface receptor linked signal transduction [goid 0007166] [evidence E]; go_process: signal transduction [goid 0007165] [evidence NR]	-0.1501	-0.28175	-0.3519	-0.408	-0.57315	-0.3683	-0.53485	-0.25145	-0.45695	-0.42605	-0.6058
14	743	GI_34147604-S	OPTN	NM_021980.3	Homo sapiens optineurin (OPTN), mRNA.	go_component: cytoplasm [goid 0005737] [evidence E] [pmid 9488477]; go_process: pathogenesis [goid 0009405] [evidence E] [pmid 9488477]; go_process: cell death [goid 0008219] [evidence E] [pmid 9488477]; go_process: signal transduction [goid 0007165] [evidence P] [pmid 9488477]	-0.1066	-0.04035	-0.344233	-0.4605	-0.5437	-0.54145	-0.47155	-0.4513	-0.3833	-0.4872	-0.4274
14	757	GI_34147712-S	GI_34147712-S	NM_005077.3	Homo sapiens transducin-like enhancer of split 1 (E(sp1) homolog, Drosophila) (TLE1), mRNA.	go_component: nucleus [goid 0005634] [evidence TAS] [pmid 1303260]; go_process: histogenesis and organogenesis [goid 0007397] [evidence TAS] [pmid 8808280]; go_process: signal transduction [goid 0007165] [evidence TAS] [pmid 8808280]; go_process: development [goid 0007275] [evidence TAS] [pmid 8365415]; go_process: regulation of transcription, DNA-dependent [goid 0006355] [evidence IEA]; go_proce…	-0.03765	-0.4738	-0.665267	-0.53235	-0.4893	-0.62835	-0.8475	-0.62565	-0.2871	-0.69965	-0.7919
14	764	GI_34222226-S	LOC126353	NM_173481.2	Homo sapiens chromosome 19 open reading frame 21 (C19orf21), mRNA.	go_component: nucleus [goid 0005634] [evidence IEA]; go_function: DNA binding [goid 0003677] [evidence IEA]; go_process: regulation of transcription, DNA-dependent [goid 0006355] [evidence IEA]	-0.02	-0.4182	-0.476633	-0.47995	-0.46985	-0.3924	-0.41815	-0.5301	-0.3097	-0.55435	-0.7291
14	777	GI_34222379-S	MGC29814	NM_182565.2	Homo sapiens hypothetical protein MGC29814 (MGC29814), mRNA.		-0.16475	-0.37575	-0.536267	-0.74925	-0.6862	-0.5834	-0.6007	-0.52985	-0.19515	-0.4768	-0.365
14	796	GI_34486096-S	TEF	NM_003216.2	Homo sapiens thyrotrophic embryonic factor (TEF), mRNA.	go_component: nucleus [goid 0005634] [evidence IEA]; go_function: RNA polymerase II transcription factor activity [goid 0003702] [evidence TAS] [pmid 7835883]; go_function: DNA binding [goid 0003677] [evidence IEA]; go_function: translation regulator activity [goid 0045182] [evidence IEA]; go_process: regulation of transcription from Pol II promoter [goid 0006357] [evidence TAS] [pmid 7835883]	-0.01645	-0.44705	-0.694467	-0.53285	-0.5142	-0.4906	-0.74525	-0.56205	-0.35455	-0.4793	-0.29235
14	798	GI_34734074-A	SLC22A1L	NM_002555.3	Homo sapiens solute carrier family 22 (organic cation transporter), member 18 (SLC22A18), transcript variant 1, mRNA.	go_component: integral to membrane [goid 0016021] [evidence IEA] [pmid 9499412]; go_component: plasma membrane [goid 0005886] [evidence E] [pmid 9744804]; go_function: organic cation transporter activity [goid 0015101] [evidence NR]; go_function: transporter activity [goid 0005215] [evidence P] [pmid 9499412]; go_function: tetracycline:hydrogen antiporter activity [goid 0015520] [evidence IEA]; g…	-0.03985	-0.15145	-0.1944	-0.4992	-0.38785	-0.4424	-0.66525	-0.60995	-0.46895	-0.6672	-0.776
14	807	GI_37059761-S	MGC40107	NM_152766.2	Homo sapiens hypothetical protein MGC40107 (MGC40107), mRNA.		-0.1276	-0.3218	-0.185833	-0.61375	-0.4026	-0.14385	-0.51365	-0.46945	-0.38585	-0.72255	-0.59675
14	808	GI_37059797-S	THG-1	NM_030935.3	Homo sapiens TSC-22-like (THG-1), mRNA.	go_component: nucleus [goid 0005634] [evidence IEA]; go_function: transcriptional repressor activity [goid 0016564] [evidence NAS] [pmid 10488076]; go_function: transcription factor activity [goid 0003700] [evidence IEA]; go_process: regulation of transcription, DNA-dependent [goid 0006355] [evidence NAS]	-0.0023	-0.2411	-0.493133	-0.4917	-0.6581	-0.61875	-0.81935	-0.6424	-0.4749	-0.5625	-0.5459
14	813	GI_37539180-S	LOC378157	XM_353658.1	Homo sapiens similar to uroplakin IIIb (LOC378157), mRNA.		-0.0528	-0.3528	-0.330867	-0.44445	-0.65055	-0.7104	-0.891	-0.6623	-0.63805	-0.61255	-0.6293
14	816	GI_37540251-S	FLJ23309	XM_291315.2	Homo sapiens hypothetical protein FLJ23309 (FLJ23309), mRNA.		0.0443	-0.03945	-0.235533	-0.33245	-0.43	-0.57165	-0.41565	-0.6521	-0.60325	-0.33625	-0.6494
14	818	GI_37540447-S	SQV7L	XM_351842.1	Homo sapiens nucleotide-sugar transporter similar to C. elegans sqv-7 (SQV7L), mRNA.		0.0536	-0.2214	-0.285767	-0.4908	-0.4968	-0.5963	-0.5211	-0.60485	-0.37265	-0.30325	-0.52375
14	822	GI_37541039-S	LOC338692	XM_290509.3	Homo sapiens hypothetical protein LOC338692 (LOC338692), mRNA.		-0.0783	-0.27855	-0.0366667	-0.3784	-0.34075	-0.41275	-0.7041	-0.38355	-0.4913	-0.66685	-0.8824
14	826	GI_37541894-S	LOC283398	XM_208658.3	Homo sapiens similar to Succinyl-CoA ligase [GDP-forming] beta-chain, mitochondrial precursor (Succinyl-CoA synthetase, betaG chain) (SCS-betaG) (GTP-specific succinyl-CoA synthetase beta subunit) (LOC283398), mRNA.		-0.17945	-0.21755	-0.498933	-0.48635	-0.59405	-0.39705	-0.6483	-0.466	-0.56945	-0.487	-0.71565
14	827	GI_37541937-S	LOC376141	XM_352085.1	Homo sapiens similar to ribosomal protein L6 (LOC376141), mRNA.		-0.2633	-0.3052	-0.392633	-0.44925	-0.7191	-0.49795	-0.5567	-0.38595	-0.66835	-0.4406	-0.63895
14	829	GI_37542000-S	LOC374723	XM_351066.1	Homo sapiens similar to Adrenoleukodystrophy protein (ALDP) (LOC374723), mRNA.		0.08835	-0.1692	-0.2558	-0.56725	-0.54505	-0.52	-0.565	-0.6382	-0.4415	-0.7011	-0.5077
14	832	GI_37542672-S	LOC284207	XM_209073.3	Homo sapiens hypothetical protein LOC284207 (LOC284207), mRNA.		0.1937	0.10105	-0.1896	-0.3143	-0.5306	-0.5884	-0.5867	-0.8931	-0.68225	-0.65055	-0.60085
14	849	GI_37547125-S	D2S448	XM_056455.3	Homo sapiens Melanoma associated gene (D2S448), mRNA.		-0.0271	-0.13075	-0.230133	-0.18825	-0.29365	-0.2519	-0.53105	-0.61115	-0.53805	-0.5678	-0.6274
14	850	GI_37547252-S	LOC159176	XM_088768.4	Homo sapiens similar to FBXO25 protein (LOC159176), mRNA.		-0.03855	-0.0004	-0.334267	-0.45345	-0.45635	-0.67805	-0.716	-0.5477	-0.4418	-0.52915	-0.7632
14	852	GI_37547280-S	EGFL3	XM_031401.6	Homo sapiens EGF-like-domain, multiple 3 (EGFL3), mRNA.		-0.08515	-0.39065	-0.3945	-0.4582	-0.4881	-0.57165	-0.7871	-0.5882	-0.58165	-0.76345	-0.4696
14	864	GI_37550967-S	LOC374320	XM_350780.1	Homo sapiens similar to KIAA0592 protein (LOC374320), mRNA.		-0.11075	-0.14005	-0.288433	-0.3879	-0.5054	-0.60745	-0.5996	-0.55575	-0.5481	-0.69025	-0.46795
14	876	GI_37556053-S	LOC286157	XM_209920.3	Homo sapiens similar to mCBP (LOC286157), mRNA.		-0.1123	-0.24975	-0.241633	-0.4643	-0.5026	-0.5975	-0.44005	-0.3905	-0.353	-0.1615	-0.47865
14	877	GI_37556084-S	LOC375088	XM_353238.1	Homo sapiens hypothetical gene supported by AF147354 (LOC375088), mRNA.		-0.10955	-0.57695	-0.171	-0.5207	-0.65495	-0.3962	-0.71355	-0.56995	-0.31035	-0.62655	-0.65745
14	887	GI_37622900-A	DSIPI	NM_004089.2	Homo sapiens delta sleep inducing peptide, immunoreactor (DSIPI), transcript variant 2, mRNA.	go_component: nucleus [goid 0005634] [evidence IEA]; go_function: transcription factor activity [goid 0003700] [evidence TAS] [pmid 8982256]; go_process: regulation of transcription, DNA-dependent [goid 0006355] [evidence TAS] [pmid 8982256]	0.42655	0.07885	-0.2785	-0.76215	-0.74335	-0.69945	-0.78155	-0.9497	-0.4619	-0.34495	-0.53235
14	890	GI_37655182-S	NDRG1	NM_006096.2	Homo sapiens N-myc downstream regulated gene 1 (NDRG1), mRNA.	go_component: nucleus [goid 0005634] [evidence IEA]; go_function: tumor suppressor [goid 0008181] [evidence TAS] [pmid 9251681]; go_function: catalytic activity [goid 0003824] [evidence IEA]; go_process: response to heavy metal [goid 0009412] [evidence TAS] [pmid 9605764]; go_process: cell differentiation [goid 0030154] [evidence IEA]	0.1335	-0.11035	-0.521633	-0.66415	-0.9377	-0.801	-0.7004	-0.75735	-0.47855	-0.618	-0.91565
14	897	GI_38093650-S	LOC255743	NM_198278.1	Homo sapiens hypothetical protein LOC255743 (LOC255743), mRNA.		-0.1583	0.03155	-0.441367	-0.79005	-0.6865	-0.96905	-0.56465	-0.47305	-0.5899	-0.4176	-0.22665
14	899	GI_38176162-S	RNF130	NM_018434.4	Homo sapiens ring finger protein 130 (RNF130), mRNA.	go_function: peptidase activity [goid 0008233] [evidence IEA]; go_process: proteolysis and peptidolysis [goid 0006508] [evidence IEA]	-0.0289	-0.31715	-0.3738	-0.5543	-0.4416	-0.3601	-0.37395	-0.34375	-0.25405	-0.65365	-0.52635
14	902	GI_38202247-S	STAT2	NM_005419.2	Homo sapiens signal transducer and activator of transcription 2, 113kDa (STAT2), mRNA.	go_component: nucleus [goid 0005634] [evidence IEA]; go_function: hematopoietin/interferon-class (D200-domain) cytokine receptor signal transducer activity [goid 0005062] [evidence TAS] [pmid 9020188]; go_function: transcription activating factor [goid 0003710] [evidence E] [pmid 9020188]; go_function: signal transducer activity [goid 0004871] [evidence IEA]; go_function: transcription factor act…	0.1123	-0.10025	-0.3494	-0.38065	-0.43845	-0.49635	-0.65745	-0.61785	-0.21595	-0.3673	-0.5063
14	904	GI_38261972-S	ADIPOR2	NM_024551.2	Homo sapiens adiponectin receptor 2 (ADIPOR2), mRNA.	go_component: integral to membrane [goid 0016021] [evidence IEA]; go_function: receptor activity [goid 0004872] [evidence IEA]; go_process: fatty acid metabolism [goid 0006631] [evidence IEA]	-0.19245	-0.2989	-0.529767	-0.4219	-0.4519	-0.4207	-0.444	-0.6194	-0.6005	-0.5293	-0.8054
14	917	GI_38524588-S	FLJ43070	NM_152286.2	Homo sapiens FLJ43070 protein (FLJ43070), mRNA.		0.00505	-0.0939	-0.175667	-0.19785	-0.32965	-0.5775	-0.64035	-0.52415	-0.3311	-0.5941	-0.5723
14	922	GI_38524621-S	FNBP1	NM_015033.1	Homo sapiens formin binding protein 1 (FNBP1), mRNA.	go_component: nucleus [goid 0005634] [evidence IEA]; go_function: DNA binding [goid 0003677] [evidence IEA]; go_process: regulation of transcription, DNA-dependent [goid 0006355] [evidence IEA]; go_process: signal transduction [goid 0007165] [evidence IEA]	0.0178	-0.2129	-0.396667	-0.62545	-0.65625	-0.4362	-0.6331	-0.6969	-0.5521	-0.5222	-0.4205
14	937	GI_39725677-S	SNAPAP	NM_012437.3	Homo sapiens SNAP-associated protein (SNAPAP), mRNA.	go_component: secretory vesicle membrane [goid 0005804] [evidence TAS] [pmid 10195194]; go_component: synaptic vesicle [goid 0008021] [evidence TAS] [pmid 10195194]; go_function: SNARE binding [goid 0000149] [evidence TAS] [pmid 10195194]; go_process: intracellular protein transport [goid 0006886] [evidence TAS] [pmid 10195194]; go_process: neurotransmitter secretion [goid 0007269] [evidence TAS]…	0.00765	-0.24315	-0.303233	-0.3677	-0.563	-0.3125	-0.5875	-0.3468	-0.05915	-0.4214	-0.77965
14	944	GI_39777591-S	SLC2A10	NM_030777.3	Homo sapiens solute carrier family 2 (facilitated glucose transporter), member 10 (SLC2A10), mRNA.	go_component: integral to membrane [goid 0016021] [evidence NAS] [pmid 11247674]; go_function: transporter activity [goid 0005215] [evidence IEA]; go_function: sugar porter activity [goid 0005351] [evidence NAS] [pmid 11247674]; go_process: glucose transport [goid 0015758] [evidence NAS] [pmid 11247674]; go_process: carbohydrate transport [goid 0008643] [evidence IEA]	-0.0224	-0.17735	-0.4651	-0.28585	-0.5204	-0.4799	-0.777	-0.6724	-0.30715	-0.43955	-0.59795
14	954	GI_39930600-S	MGC10974	NM_032306.2	Homo sapiens spermatogenesis associated 11 (SPATA11), mRNA.		-0.06775	-0.5225	-0.178767	-0.5366	-0.4632	-0.4383	-0.5587	-0.57125	-0.2084	-0.612	-0.68515
14	960	GI_40217830-A	GPRC5C	NM_022036.2	Homo sapiens G protein-coupled receptor, family C, group 5, member C (GPRC5C), transcript variant 1, mRNA.	go_component: integral to plasma membrane [goid 0005887] [evidence P] [pmid 10783259]; go_function: G-protein coupled receptor activity [goid 0004930] [evidence P] [pmid 10783259]; go_process: G-protein coupled receptor protein signaling pathway [goid 0007186] [evidence P] [pmid 10783259]	-0.02	-0.28785	-0.402567	-0.32	-0.44165	-0.40675	-0.60255	-0.65275	-0.3738	-0.8236	-0.7721
14	985	GI_40445400-S	MGC33602	NM_152391.2	Homo sapiens chromosome 2 open reading frame 22 (C2orf22), mRNA.		-0.2898	-0.3729	-0.207567	-0.3231	-0.5243	-0.4399	-0.51835	-0.52975	-0.46065	-0.55905	-0.8459
14	990	GI_40787998-S	SSBP2	NM_012446.2	Homo sapiens single-stranded DNA binding protein 2 (SSBP2), mRNA.	go_component: nucleus [goid 0005634] [evidence NAS]; go_function: DNA binding [goid 0003677] [evidence IEA]; go_function: single-stranded DNA binding [goid 0003697] [evidence NAS] [pmid 12079286]; go_function: transcription regulator activity [goid 0030528] [evidence IEA]; go_process: regulation of transcription [goid 0045449] [evidence NAS] [pmid 12079286]	-0.02515	-0.07325	-0.5233	-0.33605	-0.43175	-0.3624	-0.3699	-0.34335	-0.4397	-0.53855	-0.3575
14	993	GI_40805830-S	CCNG1	NM_004060.3	Homo sapiens cyclin G1 (CCNG1), transcript variant 1, mRNA.	go_component: nucleus [goid 0005634] [evidence IEA]; go_function: cyclin-dependent protein kinase regulator activity [goid 0016538] [evidence IEA]; go_process: regulation of CDK activity [goid 0000079] [evidence TAS] [pmid 8626390]; go_process: cytokinesis [goid 0016288] [evidence IEA]; go_process: cell cycle [goid 0007049] [evidence IEA]; go_process: mitosis [goid 0007067] [evidence IEA]; go_pro…	-0.2488	-0.3037	-0.306933	-0.54135	-0.67385	-0.70735	-0.61855	-0.38215	-0.4944	-0.18025	-0.5592
14	1002	GI_41146994-S	LOC389337	XM_371776.1	Homo sapiens similar to hypothetical protein 4933429F08 (LOC389337), mRNA.		0.00645	-0.3705	-0.5768	-0.44735	-0.5553	-0.5316	-0.5148	-0.49935	-0.5501	-0.5769	-0.5148
14	1005	GI_41147689-S	LOC392620	XM_374710.1	Homo sapiens LOC392620 (LOC392620), mRNA.		0.19765	-0.3464	-0.3797	-0.66	-0.65555	-0.16805	-0.5449	-0.3466	-0.1552	-0.45125	-0.5141
14	1008	GI_41151474-S	PLXNB2	XM_371474.1	Homo sapiens plexin B2 (PLXNB2), mRNA.		-0.062	-0.0841	-0.378767	-0.3775	-0.4214	-0.47515	-0.4274	-0.4779	-0.32405	-0.5113	-0.45805
14	1009	GI_41152252-S	GLI4	NM_138465.3	Homo sapiens GLI-Kruppel family member GLI4 (GLI4), mRNA.	go_component: nucleus [goid 0005634] [evidence NAS]; go_function: DNA binding [goid 0003677] [evidence IEA]; go_function: molecular_function unknown [goid 0005554] [evidence ND]; go_process: biological_process unknown [goid 0000004] [evidence ND]; go_process: regulation of transcription, DNA-dependent [goid 0006355] [evidence IEA]	0.09025	-0.36485	-0.324267	-0.41655	-0.32085	-0.51205	-0.5965	-0.55675	-0.3657	-0.60285	-0.5347
14	1017	GI_41222827-S	LOC388399	XM_371066.1	Homo sapiens similar to SMT3 suppressor of mif two 3 homolog 2 (LOC388399), mRNA.		-0.26515	-0.44455	-0.451	-0.436	-0.58725	-0.4713	-0.61635	-0.5097	-0.50265	-0.6274	-0.4556
14	1022	GI_41281488-S	KIAA0174	NM_014761.2	Homo sapiens KIAA0174 gene product (KIAA0174), mRNA.		-0.09535	-0.2004	-0.3859	-0.3847	-0.34955	-0.3122	-0.46045	-0.45555	-0.18325	-0.46595	-0.5594
14	1024	GI_41281514-S	ARNT2	NM_014862.2	Homo sapiens aryl-hydrocarbon receptor nuclear translocator 2 (ARNT2), mRNA.	go_component: nucleus [goid 0005634] [evidence IDA]; go_function: aryl hydrocarbon receptor nuclear translocator activity [goid 0005061] [evidence NAS]; go_function: aryl hydrocarbon receptor binding [goid 0017162] [evidence ISS]; go_function: protein homodimerization activity [goid 0042803] [evidence ISS]; go_function: protein heterodimerization activity [goid 0046982] [evidence IPI]; go_functio…	-0.04675	-0.42865	-0.4056	-0.55	-0.4793	-0.49875	-0.43255	-0.515	-0.6708	-0.6845	-0.5338
14	1048	GI_42476161-S	PPP1R3C	NM_005398.3	Homo sapiens protein phosphatase 1, regulatory (inhibitor) subunit 3C (PPP1R3C), mRNA.	go_function: protein phosphatase type 1 activity [goid 0000163] [evidence P] [pmid 8985175]	-0.03705	-0.69905	-0.393667	-0.4442	-0.4912	-0.44555	-0.7268	-0.78975	-0.4955	-0.4946	-0.78865
14	1052	GI_42516568-S	TRIP10	NM_004240.2	Homo sapiens thyroid hormone receptor interactor 10 (TRIP10), mRNA.	go_function: protein binding [goid 0005515] [evidence E] [pmid 9210375]; go_process: actin cytoskeleton reorganization [goid 0007012] [evidence P] [pmid 9210375]; go_process: signal transduction [goid 0007165] [evidence P] [pmid 9210375]	-0.1225	-0.363	-0.3639	-0.3901	-0.44515	-0.48455	-0.5748	-0.54905	-0.5631	-0.7294	-0.7031
14	1054	GI_42518069-S	TJP2	NM_004817.2	Homo sapiens tight junction protein 2 (zona occludens 2) (TJP2), transcript variant 1, mRNA.	go_component: tight junction [goid 0005923] [evidence NR]; go_component: membrane [goid 0016020] [evidence IEA]; go_component: integral to plasma membrane [goid 0005887] [evidence NR]; go_component: nucleus [goid 0005634] [evidence IEA]; go_function: membrane-associated guanylate kinase [goid 0004384] [evidence TAS] [pmid 8824195]; go_function: protein binding [goid 0005515] [evidence IEA]; go_fu…	0.0028	0.02445	-0.396733	-0.49775	-0.3826	-0.496	-0.4964	-0.5178	-0.41955	-0.6029	-0.23795
14	1061	GI_42544184-A	LGALS8	NM_006499.3	Homo sapiens lectin, galactoside-binding, soluble, 8 (galectin 8) (LGALS8), transcript variant 1, mRNA.	go_component: extracellular space [goid 0005615] [evidence TAS] [pmid 8692978]; go_function: lectin [goid 0005530] [evidence TAS] [pmid 8692978]; go_function: tumor antigen [goid 0008222] [evidence TAS] [pmid 8692978]; go_function: galactose binding lectin [goid 0005531] [evidence IEA]; go_function: sugar binding [goid 0005529] [evidence TAS]; go_function: galactose binding [goid 0005534] [eviden…	-0.09625	-0.4148	-0.455833	-0.5777	-0.71345	-0.5872	-0.5096	-0.4105	-0.62885	-0.5934	-0.76415
14	1062	GI_42544196-A	SMAC	NM_138929.2	Homo sapiens diablo homolog (Drosophila) (DIABLO), nuclear gene encoding mitochondrial protein, transcript variant 3, mRNA.	go_component: mitochondrion [goid 0005739] [evidence TAS] [pmid 10929711]; go_process: caspase activation via cytochrome c [goid 0008635] [evidence TAS] [pmid 10929711]; go_process: induction of apoptosis via death domain receptors [goid 0008625] [evidence TAS] [pmid 10950947]; go_process: caspase activation [goid 0006919] [evidence E]; go_process: induction of apoptosis [goid 0006917] [evidence …	0.1176	-0.3475	-0.296967	-0.37605	-0.60315	-0.4209	-0.5118	-0.38755	-0.1999	-0.32505	-0.82965
14	1072	GI_42656651-S	LOC401076	XM_376249.1	Homo sapiens similar to CAP, adenylate cyclase-associated protein 1; adenylyl cyclase-associated CAP protein, yeast homolog 1; adenylyl cyclase-associated CAP protein homolog 1 (S. cerevisiae, S. Pombe) iae; adenylyl cyclase-associated CAP protein h		-0.1589	-0.53905	-0.3288	-0.39715	-0.3921	-0.32675	-0.5794	-0.4755	-0.3381	-0.43195	-0.7672
14	1075	GI_42658197-S	LOC402454	XM_379776.1	Homo sapiens hypothetical gene supported by AK123535 (LOC402454), mRNA.		0.1178	-0.0548	-0.542533	-0.64895	-0.70985	-0.53065	-0.4403	-0.77345	-0.31535	-0.6747	-0.60755
14	1078	GI_42658639-S	LCHN	XM_379938.1	Homo sapiens LCHN protein (LCHN), mRNA.		-0.03515	0.0169	-0.367767	-0.3714	-0.4998	-0.5925	-0.43045	-0.56105	-0.72985	-0.41285	-0.46375
14	1084	GI_42659235-S	LOC401546	XM_376899.1	Homo sapiens similar to RIKEN cDNA D630039A03 gene (LOC401546), mRNA.		0.0879	-0.6598	-0.6159	-0.5815	-0.63845	-0.5539	-0.82195	-0.90405	-0.4365	-0.4153	-0.4443
14	1101	GI_42661954-S	FLJ38149	XM_375563.1	Homo sapiens hypothetical protein FLJ38149 (FLJ38149), mRNA.		-0.18855	-0.3507	-0.4769	-0.40785	-0.527	-0.5971	-0.79215	-0.304	-0.47585	-0.6482	-0.46755
14	1111	GI_42716296-S	CLU	NM_001831.2	Homo sapiens clusterin (complement lysis inhibitor, SP-40,40, sulfated glycoprotein 2, testosterone-repressed prostate message 2, apolipoprotein J) (CLU), transcript variant 1, mRNA.	go_function: plasma glycoprotein [goid 0005211] [evidence TAS] [pmid 1585460]; go_process: complement activation [goid 0006956] [evidence P] [pmid 1585460]; go_process: fertilization (sensu Animalia) [goid 0007338] [evidence NR]; go_process: lipid metabolism [goid 0006629] [evidence NR] [pmid 2387851]; go_process: complement activation, classical pathway [goid 0006958] [evidence IEA]; go_process:…	-0.1865	-0.3612	-0.2462	-0.48605	-0.41735	-0.5145	-0.4679	-0.60345	-0.61245	-0.71275	-0.75885
14	1114	GI_42734322-S	KIAA0913	NM_015037.1	Homo sapiens KIAA0913 protein (KIAA0913), mRNA.		0.0447	0.00585	-0.208533	-0.21745	-0.20985	-0.2703	-0.64385	-0.5276	-0.3695	-0.7147	-0.46205
14	1129	GI_44921601-S	MGC23143	NM_153219.2	Homo sapiens zinc finger protein 524 (ZNF524), mRNA.	go_component: nucleus [goid 0005634] [evidence IEA]; go_function: DNA binding [goid 0003677] [evidence IEA]; go_process: regulation of transcription, DNA-dependent [goid 0006355] [evidence IEA]	-0.0515	-0.385	-0.310667	-0.62935	-0.51575	-0.4259	-0.51795	-0.52395	-0.22845	-0.3817	-0.5118
14	1130	GI_44921602-S	ZNF358	NM_018083.2	Homo sapiens zinc finger protein 358 (ZNF358), mRNA.	go_component: nucleus [goid 0005634] [evidence IEA]; go_function: DNA binding [goid 0003677] [evidence IEA]; go_process: regulation of transcription, DNA-dependent [goid 0006355] [evidence IEA]	-0.01775	-0.25985	-0.2545	-0.38895	-0.46695	-0.39245	-0.56495	-0.56085	-0.22425	-0.49595	-0.4326
14	1142	GI_4502846-S	CIRBP	NM_001280.1	Homo sapiens cold inducible RNA binding protein (CIRBP), mRNA.	go_component: nucleus [goid 0005634] [evidence IEA]; go_function: RNA binding [goid 0003723] [evidence TAS] [pmid 9151692]; go_function: DNA binding [goid 0003677] [evidence IEA]; go_process: response to cold [goid 0009409] [evidence TAS] [pmid 9151692]; go_process: regulation of transcription, DNA-dependent [goid 0006355] [evidence IEA]	-0.0043	-0.1897	-0.534567	-0.5661	-0.66215	-0.48295	-0.29755	-0.30965	-0.35415	-0.58905	-0.21955
14	1145	GI_4502888-S	CLN3	NM_000086.1	Homo sapiens ceroid-lipofuscinosis, neuronal 3, juvenile (Batten, Spielmeyer-Vogt disease) (CLN3), mRNA.	go_component: mitochondrion [goid 0005739] [evidence P]; go_function: chaperone activity [goid 0003754] [evidence P]; go_process: protein folding [goid 0006457] [evidence P]	0.10485	-0.16195	-0.2241	-0.33125	-0.5527	-0.4965	-0.42945	-0.6278	-0.2807	-0.5996	-0.2713
14	1146	GI_4503008-S	CPE	NM_001873.1	Homo sapiens carboxypeptidase E (CPE), mRNA.	go_component: peripheral plasma membrane protein [goid 0000157] [evidence P] [pmid 2334405]; go_component: plasma membrane [goid 0005886] [evidence TAS] [pmid 9019408]; go_function: carboxypeptidase activity [goid 0004180] [evidence TAS] [pmid 9019408]; go_function: carboxypeptidase A activity [goid 0004182] [evidence IEA]; go_function: metallopeptidase activity [goid 0008237] [evidence IEA]; go_…	-0.0925	-0.24	-0.1822	-0.3426	-0.3951	-0.1757	-0.5136	-0.3273	-0.2571	-0.34025	-0.8056
14	1154	GI_4503596-S	ERBB3	NM_001982.1	Homo sapiens v-erb-b2 erythroblastic leukemia viral oncogene homolog 3 (avian) (ERBB3), mRNA.	go_component: integral to plasma membrane [goid 0005887] [evidence TAS] [pmid 2687875]; go_function: transmembrane receptor protein tyrosine kinase activity [goid 0004714] [evidence P] [pmid 2687875]; go_function: epidermal growth factor receptor activity [goid 0005006] [evidence TAS] [pmid 8188716]; go_function: ATP binding [goid 0005524] [evidence IEA]; go_function: receptor activity [goid 0004…	-0.01575	-0.1094	-0.6666	-0.6792	-0.68695	-0.7033	-0.5845	-0.77915	-0.5292	-0.5313	-0.29645
14	1155	GI_4503606-S	ETFA	NM_000126.1	Homo sapiens electron-transfer-flavoprotein, alpha polypeptide (glutaric aciduria II) (ETFA), nuclear gene encoding mitochondrial protein, mRNA.	go_component: mitochondrial matrix [goid 0005759] [evidence TAS] [pmid 8617498]; go_component: mitochondrion [goid 0005739] [evidence E] [pmid 3170610]; go_function: electron transfer flavoprotein [goid 0008246] [evidence TAS] [pmid 8617498]; go_function: electron transporter activity [goid 0005489] [evidence IEA]; go_function: electron carrier activity [goid 0009055] [evidence TAS]; go_process: …	-0.0791	-0.2024	-0.253067	-0.244	-0.302	-0.3875	-0.6312	-0.51945	-0.65185	-0.54755	-0.6292
14	1160	GI_4504150-S	GRN	NM_002087.1	Homo sapiens granulin (GRN), mRNA.	go_component: extracellular [goid 0005576] [evidence NR]; go_function: growth factor activity [goid 0008083] [evidence P] [pmid 1542665]; go_process: positive regulation of cell proliferation [goid 0008284] [evidence NR]; go_process: signal transduction [goid 0007165] [evidence NR]; go_process: cell proliferation [goid 0008283] [evidence NR]; go_process: cell-cell signaling [goid 0007267] [eviden…	0.0505	-0.14825	-0.3037	-0.30845	-0.4061	-0.3868	-0.57255	-0.4777	-0.3216	-0.7486	-0.87915
14	1162	GI_4504326-S	HADHB	NM_000183.1	Homo sapiens hydroxyacyl-Coenzyme A dehydrogenase/3-ketoacyl-Coenzyme A thiolase/enoyl-Coenzyme A hydratase (trifunctional protein), beta subunit (HADHB), mRNA.	go_component: mitochondrial membrane [goid 0005740] [evidence TAS] [pmid 1550553]; go_component: mitochondrion [goid 0005739] [evidence NR]; go_function: acetyl-CoA C-acyltransferase activity [goid 0003988] [evidence TAS] [pmid 8135828]; go_function: 3-hydroxyacyl-CoA dehydrogenase activity [goid 0003857] [evidence TAS] [pmid 1550553]; go_function: enoyl-CoA hydratase activity [goid 0004300] [evi…	-0.17855	-0.3877	-0.3433	-0.42235	-0.8178	-0.38805	-0.58115	-0.4495	-0.36095	-0.5113	-0.7523
14	1171	GI_4504950-S	LAMB1	NM_002291.1	Homo sapiens laminin, beta 1 (LAMB1), mRNA.	go_component: basement membrane [goid 0005604] [evidence NR]; go_component: kinesin complex [goid 0005871] [evidence IEA]; go_function: structural molecule activity [goid 0005198] [evidence NR] [pmid 1975589]; go_function: cell adhesion molecule activity [goid 0005194] [evidence IEA]; go_process: cell adhesion [goid 0007155] [evidence IEA]	-0.0518	0.04695	-0.232933	-0.39925	-0.49615	-0.68905	-0.3748	-0.6776	-0.49835	-0.47525	-0.4883
14	1185	GI_4505862-S	PLAU	NM_002658.1	Homo sapiens plasminogen activator, urokinase (PLAU), mRNA.	go_component: extracellular space [goid 0005615] [evidence NR]; go_function: u-plasminogen activator activity [goid 0004297] [evidence TAS] [pmid 10749881]; go_function: cell adhesion molecule activity [goid 0005194] [evidence NR]; go_function: trypsin activity [goid 0004295] [evidence IEA]; go_function: chymotrypsin activity [goid 0004263] [evidence IEA]; go_function: hydrolase activity [goid 00…	-0.0284	-0.10305	-0.202433	-0.3252	-0.4879	-0.62565	-0.738	-0.5395	-0.60995	-0.6833	-0.605
14	1186	GI_4505876-A	GI_4505876-A	NM_000445.1	Homo sapiens plectin 1, intermediate filament binding protein 500kDa (PLEC1), transcript variant 1, mRNA.	go_component: intermediate filament [goid 0005882] [evidence NR]; go_component: cytoskeleton [goid 0005856] [evidence IEA]; go_component: kinesin complex [goid 0005871] [evidence IEA]; go_component: plasma membrane [goid 0005886] [evidence NR] [pmid 8633055]; go_function: structural constituent of muscle [goid 0008307] [evidence TAS] [pmid 8696340]; go_function: structural constituent of cytoskel…	0.21935	-0.2219	-0.275533	-0.2468	-0.47895	-0.45165	-0.34735	-0.4359	-0.27765	-0.63665	-0.57555
14	1189	GI_4505988-S	PPGB	NM_000308.1	Homo sapiens protective protein for beta-galactosidase (galactosialidosis) (PPGB), mRNA.	go_component: lysosome [goid 0005764] [evidence NR]; go_component: endoplasmic reticulum [goid 0005783] [evidence TAS] [pmid 1387645]; go_function: carboxypeptidase activity [goid 0004180] [evidence TAS] [pmid 2244901]; go_function: intracellular transporter activity [goid 0005478] [evidence TAS] [pmid 1387645]; go_function: enzyme activator activity [goid 0008047] [evidence TAS] [pmid 3107551]; …	-0.0625	-0.2471	-0.1473	-0.27895	-0.33685	-0.4068	-0.6588	-0.4595	-0.326	-0.9596	-1.1333
14	1208	GI_4507546-S	TM7SF2	NM_003273.1	Homo sapiens transmembrane 7 superfamily member 2 (TM7SF2), mRNA.	go_component: cellular_component unknown [goid 0008372] [evidence ND]; go_component: endoplasmic reticulum [goid 0005783] [evidence TAS] [pmid 9878250]; go_component: integral to plasma membrane [goid 0005887] [evidence TAS] [pmid 9878250]; go_function: molecular_function unknown [goid 0005554] [evidence ND]; go_function: oxidoreductase activity [goid 0016491] [evidence IEA]; go_function: delta14…	-0.0663	-0.2365	-0.231233	-0.18755	-0.29955	-0.21185	-0.4659	-0.3762	-0.25115	-0.78565	-0.91205
14	1214	GI_45238848-S	PABPC3	NM_030979.2	Homo sapiens poly(A) binding protein, cytoplasmic 3 (PABPC3), mRNA.	go_component: cytoplasm [goid 0005737] [evidence NAS] [pmid 11328870]; go_function: poly(A) binding [goid 0008143] [evidence IDA] [pmid 11328870]; go_function: RNA binding [goid 0003723] [evidence IEA]; go_process: mRNA metabolism [goid 0016071] [evidence NAS] [pmid 11328870]	-0.31315	-0.26575	-0.276133	-0.5379	-0.6536	-0.3173	-0.28735	-0.3835	-0.50445	-0.41855	-0.8553
14	1227	GI_4557662-S	IGBP1	NM_001551.1	Homo sapiens immunoglobulin (CD79A) binding protein 1 (IGBP1), mRNA.	go_component: cytoplasm [goid 0005737] [evidence NAS] [pmid 9647778]; go_function: protein phosphatase type 2A, intrinsic regulator activity [goid 0008601] [evidence IDA] [pmid 9647778]; go_process: response to biotic stimulus [goid 0009607] [evidence IEA]; go_process: B-cell activation [goid 0042113] [evidence IEA]; go_process: regulation of signal transduction [goid 0009966] [evidence IEA]	0.04985	-0.16695	-0.203033	-0.4326	-0.36815	-0.5402	-0.5192	-0.4775	-0.239	-0.4696	-0.8154
14	1229	GI_4557730-S	LTBP1	NM_000627.1	Homo sapiens latent transforming growth factor beta binding protein 1 (LTBP1), mRNA.	go_function: protein binding [goid 0005515] [evidence NR]	0.13205	0.0777	-0.3948	-0.3734	-0.6432	-0.4111	-0.45955	-0.6352	-0.462	-0.3947	-0.7866
14	1233	GI_4557846-S	SGCG	NM_000231.1	Homo sapiens sarcoglycan, gamma (35kDa dystrophin-associated glycoprotein) (SGCG), mRNA.	go_component: sarcoglycan complex [goid 0016012] [evidence TAS] [pmid 8641426]; go_component: cytoskeleton [goid 0005856] [evidence IEA]; go_component: integral to membrane [goid 0016021] [evidence IEA]; go_component: plasma membrane [goid 0005886] [evidence TAS] [pmid 8641426]; go_process: muscle development [goid 0007517] [evidence TAS] [pmid 8641426]	-0.0759	-0.4097	-0.738133	-0.4876	-0.5689	-0.80815	-0.743	-0.7205	-0.5254	-0.6513	-0.5015
14	1238	GI_4757755-S	ANXA2	NM_004039.1	Homo sapiens annexin A2 (ANXA2), mRNA.	go_component: soluble fraction [goid 0005625] [evidence TAS] [pmid 7961821]; go_component: plasma membrane [goid 0005886] [evidence TAS] [pmid 10809787]; go_function: phospholipase inhibitor activity [goid 0004859] [evidence TAS] [pmid 3013422]; go_function: calcium-dependent phospholipid binding [goid 0005544] [evidence IEA]; go_function: calcium ion binding [goid 0005509] [evidence IEA]; go_fun…	-0.1182	-0.1299	-0.1227	-0.4003	-0.22215	-0.30095	-0.20745	-0.5999	-0.5241	-0.82425	-0.89015
14	1241	GI_4758055-S	CREBBP	NM_004380.1	Homo sapiens CREB binding protein (Rubinstein-Taybi syndrome) (CREBBP), mRNA.	go_component: cytoplasm [goid 0005737] [evidence TAS] [pmid 7913207]; go_component: nucleus [goid 0005634] [evidence TAS] [pmid 7913207]; go_function: transcription co-activator activity [goid 0003713] [evidence TAS] [pmid 10893273]; go_function: signal transducer activity [goid 0004871] [evidence TAS] [pmid 8028671]; go_function: transcription factor activity [goid 0003700] [evidence TAS] [pmid …	0.0286	-0.3036	-0.464067	-0.4987	-0.46345	-0.386	-0.386	-0.3721	-0.3414	-0.23405	-0.51215
14	1243	GI_4758085-S	CSRP1	NM_004078.1	Homo sapiens cysteine and glycine-rich protein 1 (CSRP1), mRNA.	go_component: nucleus [goid 0005634] [evidence IEA]; go_function: zinc ion binding [goid 0008270] [evidence TAS] [pmid 1374386]	-0.0778	-0.2161	-0.0427667	-0.25025	-0.19145	-0.2453	-0.48285	-0.44715	-0.301	-0.7979	-0.79475
14	1248	GI_4758563-S	USP6	NM_004505.1	Homo sapiens ubiquitin specific protease 6 (Tre-2 oncogene) (USP6), mRNA.		-0.3134	-0.21045	-0.264467	-0.3818	-0.6907	-0.667	-0.6941	-0.28665	-0.1981	-0.2404	-0.2359
14	1250	GI_4758733-S	PMPCB	NM_004279.1	Homo sapiens peptidase (mitochondrial processing) beta (PMPCB), mRNA.	go_component: mitochondrion [goid 0005739] [evidence NR]; go_function: peptidase activity [goid 0008233] [evidence NR]; go_function: mitochondrial processing peptidase activity [goid 0004240] [evidence IEA]; go_process: proteolysis and peptidolysis [goid 0006508] [evidence IEA]	-0.07595	-0.1306	-0.2858	-0.2941	-0.4803	-0.66165	-0.57445	-0.5239	-0.669	-0.66535	-0.7406
14	1257	GI_4809285-A	IRF7	NM_004030.1	Homo sapiens interferon regulatory factor 7 (IRF7), transcript variant c, mRNA.	go_component: cytoplasm [goid 0005737] [evidence TAS] [pmid 9786932]; go_component: nucleus [goid 0005634] [evidence TAS] [pmid 9786932]; go_function: specific RNA polymerase II transcription factor activity [goid 0003704] [evidence TAS] [pmid 9315633]; go_function: transcription activating factor [goid 0003710] [evidence E] [pmid 9786932]; go_function: transcription factor activity [goid 0003700…	-0.13425	-0.57065	-0.373233	-0.5734	-0.61465	-0.4828	-0.6181	-0.4816	-0.30255	-0.71885	-0.577
14	1260	GI_4826773-S	G1P2	NM_005101.1	Homo sapiens interferon, alpha-inducible protein (clone IFI-15K) (G1P2), mRNA.	go_component: extracellular space [goid 0005615] [evidence NAS]; go_component: cytoplasm [goid 0005737] [evidence NAS]; go_function: protein binding [goid 0005515] [evidence NAS]; go_process: immune response [goid 0006955] [evidence IEA]; go_process: cell-cell signaling [goid 0007267] [evidence NAS]	-0.0432	-0.2782	-0.0931333	-0.2936	-0.17335	-0.2797	-0.6818	-0.4227	-0.47025	-0.9402	-1.1039
14	1268	GI_4885476-S	MB	NM_005368.1	Homo sapiens myoglobin (MB), transcript variant 1, mRNA.	go_function: electron transporter activity [goid 0005489] [evidence NR]; go_function: globin [goid 0001524] [evidence IEA]; go_function: oxygen transporter activity [goid 0005344] [evidence IEA]; go_process: oxygen transport [goid 0015671] [evidence IEA]; go_process: transport [goid 0006810] [evidence IEA]	0.05365	-0.24175	-0.2674	-0.3871	-0.5636	-0.4126	-0.57415	-0.73065	-0.4304	-0.78605	-0.6345
14	1278	GI_5032056-S	S100A11	NM_005620.1	Homo sapiens S100 calcium binding protein A11 (calgizzarin) (S100A11), mRNA.	go_component: cytoplasm [goid 0005737] [evidence TAS] [pmid 10851017]; go_component: nucleus [goid 0005634] [evidence TAS] [pmid 10851017]; go_function: calcium ion binding [goid 0005509] [evidence NR]; go_process: negative regulation of DNA replication [goid 0008156] [evidence TAS] [pmid 10851017]; go_process: negative regulation of cell proliferation [goid 0008285] [evidence TAS] [pmid 10851017…	-0.13755	-0.19865	-0.2656	-0.2776	-0.3457	-0.3155	-0.45215	-0.53815	-0.49625	-0.6149	-0.57595
14	1280	GI_5032100-S	ABCC5	NM_005688.1	Homo sapiens ATP-binding cassette, sub-family C (CFTR/MRP), member 5 (ABCC5), mRNA.	go_component: membrane fraction [goid 0005624] [evidence TAS] [pmid 9827529]; go_component: integral to plasma membrane [goid 0005887] [evidence TAS] [pmid 9827529]; go_function: organic anion transporter activity [goid 0008514] [evidence TAS] [pmid 9827529]; go_function: ATP binding [goid 0005524] [evidence TAS] [pmid 9325169]; go_function: multidrug transporter activity [goid 0015239] [evidence…	0.02655	-0.2632	-0.538767	-0.601	-0.3871	-0.52805	-0.3865	-0.6296	-0.64185	-0.58865	-0.4695
14	1306	GI_5730042-S	SLC12A7	NM_006598.1	Homo sapiens solute carrier family 12 (potassium/chloride transporters), member 7 (SLC12A7), mRNA.	go_component: integral to plasma membrane [goid 0005887] [evidence TAS] [pmid 10347194]; go_function: potassium:chloride symporter activity [goid 0015379] [evidence TAS] [pmid 10347194]; go_function: transporter activity [goid 0005215] [evidence IEA]; go_function: amino acid-polyamine transporter activity [goid 0005279] [evidence IEA]; go_function: symporter activity [goid 0015293] [evidence IEA]…	-0.01075	-0.05485	-0.0829333	-0.202	-0.4275	-0.44395	-0.6002	-0.7091	-0.52105	-0.63735	-0.75185
14	1308	GI_5802975-S	APM2	NM_006829.1	Homo sapiens adipose specific 2 (APM2), mRNA.	go_component: cellular_component unknown [goid 0008372] [evidence ND]; go_function: molecular_function unknown [goid 0005554] [evidence ND]; go_process: biological_process unknown [goid 0000004] [evidence ND]	-0.0999	-0.01755	-0.2156	-0.1866	-0.36215	-0.29375	-0.60795	-0.4195	-0.4004	-0.67635	-0.82265
14	1328	GI_6912355-S	EML2	NM_012155.1	Homo sapiens echinoderm microtubule associated protein like 2 (EML2), mRNA.	go_component: microtubule associated complex [goid 0005875] [evidence TAS] [pmid 10521658]; go_process: hearing [goid 0007605] [evidence TAS] [pmid 10521658]; go_process: vision [goid 0007601] [evidence TAS] [pmid 10521658]; go_process: microtubule-based process [goid 0007017] [evidence IEA]	0.13625	-0.24845	-0.420567	-0.228	-0.3657	-0.37685	-0.745	-0.7811	-0.60165	-0.54565	-0.5623
14	1329	GI_6912449-S	TRAM2	NM_012288.1	Homo sapiens translocation associated membrane protein 2 (TRAM2), mRNA.		0.18665	-0.31875	-0.375967	-0.59065	-0.65015	-0.49365	-0.5688	-0.5646	-0.419	-0.3868	-0.85105
14	1338	GI_7019408-S	HIG2	NM_013332.1	Homo sapiens hypoxia-inducible protein 2 (HIG2), mRNA.	go_component: integral to membrane [goid 0016021] [evidence IEA]; go_component: cellular_component unknown [goid 0008372] [evidence ND]; go_function: molecular_function unknown [goid 0005554] [evidence ND]; go_process: response to stress [goid 0006950] [evidence NAS] [pmid 10690527]	0.0997	-0.70955	-0.475733	-0.49995	-0.4681	-0.3504	-0.47085	-0.48585	-0.51255	-0.64065	-0.6918
14	1340	GI_7019452-S	DNAJD1	NM_013238.1	Homo sapiens DnaJ (Hsp40) homolog, subfamily D, member 1 (DNAJD1), mRNA.		-0.044	-0.34195	-0.417333	-0.61815	-0.60785	-0.4	-0.5942	-0.48185	-0.3628	-0.7025	-0.96225
14	1352	GI_7657300-S	KLHDC2	NM_014315.1	Homo sapiens kelch domain containing 2 (KLHDC2), mRNA.		-0.03295	-0.2672	-0.3761	-0.5308	-0.62585	-0.5174	-0.64505	-0.37705	-0.40065	-0.5149	-0.70735
14	1366	GI_7662075-S	KIAA0355	NM_014686.1	Homo sapiens KIAA0355 gene product (KIAA0355), mRNA.		-0.1321	-0.40765	-0.445367	-0.4473	-0.6945	-0.6118	-0.41385	-0.5654	-0.4699	-0.3535	-0.4117
14	1372	GI_7669474-A	ADAR	NM_015841.1	Homo sapiens adenosine deaminase, RNA-specific (ADAR), transcript variant ADAR-c, mRNA.	go_component: nucleus [goid 0005634] [evidence E] [pmid 7862132]; go_function: double-stranded RNA adenosine deaminase activity [goid 0003726] [evidence E] [pmid 9020165]; go_process: antimicrobial humoral response (sensu Invertebrata) [goid 0006960] [evidence P] [pmid 7618288]	-0.13565	-0.3534	-0.3386	-0.44615	-0.34635	-0.4545	-0.53855	-0.41265	-0.30695	-0.3908	-0.62095
14	1377	GI_7705621-S	CGI-116	NM_016053.1	Homo sapiens CGI-116 protein (CGI-116), mRNA.		-0.0563	-0.4595	-0.0787	-0.36645	-0.52295	-0.46955	-0.547	-0.64965	-0.34635	-0.19535	-0.4101
14	1378	GI_7705754-S	TM4SF11	NM_015993.1	Homo sapiens transmembrane 4 superfamily member 11 (plasmolipin) (TM4SF11), mRNA.		0.00115	-0.2399	-0.403467	-0.4553	-0.3601	-0.2674	-0.30655	-0.48215	-0.3889	-0.4697	-0.47445
14	1388	GI_7706454-S	CYB5R1	NM_016243.1	Homo sapiens cytochrome b5 reductase 1 (B5R.1) (CYB5R1), mRNA.	go_function: oxidoreductase activity [goid 0016491] [evidence IEA]; go_process: electron transport [goid 0006118] [evidence IEA]	0.01145	-0.2128	-0.1716	-0.3934	-0.587	-0.37575	-0.54635	-0.503	-0.3851	-0.57375	-0.78895
14	1393	GI_7710156-A	ACHE	NM_000665.2	Homo sapiens acetylcholinesterase (YT blood group) (ACHE), transcript variant E4-E6, mRNA.	go_component: peripheral plasma membrane protein [goid 0000157] [evidence NR]; go_component: extracellular space [goid 0005615] [evidence NR]; go_component: plasma membrane [goid 0005886] [evidence NR] [pmid 8488842]; go_component: synaptic junction [goid 0045202] [evidence IEA]; go_function: acetylcholinesterase activity [goid 0003990] [evidence TAS] [pmid 9579781]; go_function: serine esterase …	-0.17255	-0.1172	-0.408533	-0.3323	-0.5547	-0.53995	-0.67965	-0.65	-0.6203	-0.7256	-0.69545
14	1409	GI_8922957-S	GI_8922957-S	NM_018370.1	Homo sapiens hypothetical protein FLJ11259 (FLJ11259), mRNA.	go_function: nucleic acid binding [goid 0003676] [evidence IEA]	0.15355	0.14575	-0.4741	-0.39805	-0.53295	-0.52165	-0.3926	-0.704	-0.6846	-0.1737	-0.2845
14	1412	GI_8923213-S	STAP2	NM_017720.1	Homo sapiens signal-transducing adaptor protein-2 (STAP2), mRNA.		-0.1143	-0.32605	0.0053	-0.17875	-0.16515	-0.366	-0.66495	-0.59455	-0.3025	-0.8834	-0.84795
14	1413	GI_8923254-S	ZDHHC7	NM_017740.1	Homo sapiens zinc finger, DHHC domain containing 7 (ZDHHC7), mRNA.	go_component: integral to membrane [goid 0016021] [evidence IEA]; go_component: nucleus [goid 0005634] [evidence IEA]; go_function: zinc ion binding [goid 0008270] [evidence IEA]; go_function: transcription factor activity [goid 0003700] [evidence IEA]; go_process: regulation of transcription, DNA-dependent [goid 0006355] [evidence IEA]	-0.0282	-0.29665	-0.494167	-0.50305	-0.4112	-0.43085	-0.341	-0.5494	-0.36225	-0.50285	-0.3286
14	1423	GI_8924082-S	PRO1843	NM_018507.1	Homo sapiens hypothetical protein PRO1843 (PRO1843), mRNA.		-0.18865	0.059	-0.278133	-0.14225	-0.25945	-0.39055	-0.55285	-0.4994	-0.5246	-0.5802	-0.50445
14	1426	GI_9257230-S	OCLN	NM_002538.2	Homo sapiens occludin (OCLN), mRNA.	go_component: tight junction [goid 0005923] [evidence NR]; go_component: kinesin complex [goid 0005871] [evidence IEA]; go_component: synaptic vesicle [goid 0008021] [evidence IEA]; go_component: integral to membrane [goid 0016021] [evidence NR]; go_component: plasma membrane [goid 0005886] [evidence TAS] [pmid 8601611]; go_function: cell adhesion molecule activity [goid 0005194] [evidence P] [pm…	-0.08765	-0.12105	-0.273933	-0.34325	-0.38995	-0.6463	-0.41615	-0.4296	-0.50365	-0.25365	-0.63315
14	1429	GI_9506670-S	FLJ20273	NM_019027.1	Homo sapiens RNA-binding protein (FLJ20273), mRNA.		-0.1037	-0.20265	-0.1237	-0.24855	-0.28255	-0.44675	-0.6765	-0.46285	-0.39845	-0.3448	-0.61495
14	1438	GI_9845517-S	S100A6	NM_014624.2	Homo sapiens S100 calcium binding protein A6 (calcyclin) (S100A6), mRNA.	go_component: nuclear membrane [goid 0005635] [evidence NAS]; go_function: calcium ion binding [goid 0005509] [evidence NAS]; go_function: growth factor activity [goid 0008083] [evidence IEA]; go_function: protein binding [goid 0005515] [evidence IPI]; go_process: cell cycle [goid 0007049] [evidence NR]; go_process: cell-cell signaling [goid 0007267] [evidence NR]; go_process: regulation of cell …	0.1303	-0.5584	-0.256033	-0.27885	-0.539	-0.28445	-0.69305	-0.5912	-0.3523	-0.82425	-1.1602
14	1440	GI_9910595-S	TUFT1	NM_020127.1	Homo sapiens tuftelin 1 (TUFT1), mRNA.	go_component: kinesin complex [goid 0005871] [evidence IEA]; go_component: extracellular [goid 0005576] [evidence NAS] [pmid 12489194]; go_function: structural constituent of tooth enamel [goid 0030345] [evidence NAS] [pmid 12489194]; go_process: bone mineralization [goid 0030282] [evidence NAS] [pmid 12489194]; go_process: odontogenesis [goid 0042476] [evidence NAS] [pmid 12489194]	0.22605	-0.2457	-0.422733	-0.56145	-0.5682	-0.7518	-0.67305	-0.6401	-0.59965	-0.73125	-0.71505
14	1464	hmm8932-S	hmm8932	null	Gnomon gene hmm8932 , RefSeq build 34		-0.1357	-0.42465	-0.341533	-0.4707	-0.6138	-0.3617	-0.2646	-0.5096	-0.30345	-0.45135	-0.6469
14	1474	Hs.370806-S	Hs.370806	null	Cluster 370806 , UniGene build 163		-0.17315	-0.3417	-0.4442	-0.4316	-0.343	-0.2403	-0.30455	-0.39385	-0.6719	-0.4538	-0.3981
15	376	GI_22035691-A	GFRA1	NM_145793.1	Homo sapiens GDNF family receptor alpha 1 (GFRA1), transcript variant 2, mRNA.	go_component: peripheral plasma membrane protein [goid 0000157] [evidence P] [pmid 9545641]; go_component: membrane [goid 0016020] [evidence NAS]; go_component: extrinsic to membrane [goid 0019898] [evidence NAS]; go_function: glial cell line-derived neurotrophic factor receptor activity [goid 0016167] [evidence E]; go_function: GPI-anchored membrane-bound receptor [goid 0015025] [evidence NAS]; …	0.10855	-0.28285	0.167	0.3839	0.69135	1.13505	0.93465	1.06875	1.47095	1.1505	1.30935
15	444	GI_24475997-S	H41	NM_017548.2	Homo sapiens hypothetical protein H41 (H41), mRNA.	go_component: cellular_component unknown [goid 0008372] [evidence ND] [pmid 10497265]; go_function: molecular_function unknown [goid 0005554] [evidence ND] [pmid 10497265]; go_process: cell proliferation [goid 0008283] [evidence NAS] [pmid 10497265]	-0.0218	0.1282	0.272933	0.20525	0.4661	0.59295	1.05755	1.1747	1.0846	1.3509	1.40085
15	560	GI_30061555-S	SOX3	NM_005634.2	Homo sapiens SRY (sex determining region Y)-box 3 (SOX3), mRNA.	go_component: nucleus [goid 0005634] [evidence IEA]; go_function: DNA binding [goid 0003677] [evidence TAS] [pmid 8625802]; go_process: central nervous system development [goid 0007417] [evidence TAS] [pmid 8625802]; go_process: regulation of transcription, DNA-dependent [goid 0006355] [evidence IEA]	0.38305	0.18495	0.636367	0.85185	0.8953	1.4192	1.5207	1.5063	1.6919	1.32395	1.4939
15	613	GI_31543214-S	MT2A	NM_005953.2	Homo sapiens metallothionein 2A (MT2A), mRNA.	go_function: heavy metal binding [goid 0005505] [evidence NR]; go_function: metal ion binding [goid 0046872] [evidence IEA]; go_function: copper ion binding [goid 0005507] [evidence NR]; go_process: copper ion homeostasis [goid 0006878] [evidence TAS] [pmid 6719135]	0.0628	-0.27355	-0.0129667	-0.1281	0.0899	0.5469	0.9217	1.38655	2.10945	1.9267	1.74065
15	630	GI_31652260-S	MYBL2	NM_002466.2	Homo sapiens v-myb myeloblastosis viral oncogene homolog (avian)-like 2 (MYBL2), mRNA.	go_component: chromatin [goid 0005717] [evidence NR]; go_component: nucleus [goid 0005634] [evidence IEA]; go_component: chromatin [goid 0000785] [evidence NR]; go_function: transcription factor activity [goid 0003700] [evidence TAS] [pmid 10770937]; go_process: anti-apoptosis [goid 0006916] [evidence NR]; go_process: regulation of cell cycle [goid 0000074] [evidence NR] [pmid 8812502]; go_proces…	0.06975	-0.2024	-0.0684333	0.16935	0.4376	0.67765	1.2333	1.2254	1.38355	0.97715	1.0838
15	652	GI_32307141-I	PITPNC1	NM_181671.1	Homo sapiens phosphatidylinositol transfer protein, cytoplasmic 1 (PITPNC1), transcript variant 2, mRNA.	go_component: cytoplasm [goid 0005737] [evidence E] [pmid 10531358]; go_function: phosphatidylinositol transporter activity [goid 0008526] [evidence P] [pmid 10531358]; go_process: signal transduction [goid 0007165] [evidence P] [pmid 10531358]	0.2614	0.0279	0.338267	0.5828	0.82005	1.00745	1.278	0.9638	1.1572	1.207	1.15965
15	767	GI_34222270-S	SFXN2	NM_178858.3	Homo sapiens sideroflexin 2 (SFXN2), mRNA.	go_component: mitochondrion [goid 0005739] [evidence IEA]; go_component: integral to membrane [goid 0016021] [evidence IEA]; go_function: cation transporter activity [goid 0008324] [evidence IEA]; go_process: cation transport [goid 0006812] [evidence IEA]; go_process: transport [goid 0006810] [evidence IEA]; go_process: iron ion transport [goid 0006826] [evidence IEA]	0.15145	0.30815	0.483367	0.73875	0.87175	1.20935	1.2315	1.1707	1.2609	1.07355	1.37125
15	930	GI_38788121-S	SPUVE	NM_007173.3	Homo sapiens protease, serine, 23 (SPUVE), mRNA.	go_function: trypsin activity [goid 0004295] [evidence IEA]; go_function: chymotrypsin activity [goid 0004263] [evidence IEA]; go_function: hydrolase activity [goid 0016787] [evidence IEA]; go_process: proteolysis and peptidolysis [goid 0006508] [evidence IEA]	0.28385	0.4719	0.613333	0.5507	0.61745	0.96225	1.07865	1.2822	1.37585	1.32745	1.44295
15	987	GI_40548398-A	DHRS2	NM_005794.2	Homo sapiens dehydrogenase/reductase (SDR family) member 2 (DHRS2), transcript variant 2, mRNA.	go_component: nucleus [goid 0005634] [evidence TAS] [pmid 7556196]; go_function: alcohol dehydrogenase activity [goid 0004022] [evidence TAS] [pmid 7556196]; go_function: electron transporter activity [goid 0005489] [evidence TAS] [pmid 7556196]; go_function: oxidoreductase activity [goid 0016491] [evidence IEA]; go_process: carbohydrate metabolism [goid 0005975] [evidence TAS] [pmid 7556196]	-0.01795	0.0467	0.240833	0.64095	0.70505	0.79005	1.54195	1.4349	1.68745	1.44105	1.57105
15	988	GI_40548401-I	DHRS2	NM_182908.3	Homo sapiens dehydrogenase/reductase (SDR family) member 2 (DHRS2), transcript variant 1, mRNA.	go_component: nucleus [goid 0005634] [evidence TAS] [pmid 7556196]; go_function: alcohol dehydrogenase activity [goid 0004022] [evidence TAS] [pmid 7556196]; go_function: electron transporter activity [goid 0005489] [evidence TAS] [pmid 7556196]; go_function: oxidoreductase activity [goid 0016491] [evidence IEA]; go_process: carbohydrate metabolism [goid 0005975] [evidence TAS] [pmid 7556196]	0.22205	0.0507	0.251767	0.6755	0.73395	0.8927	1.08015	1.23495	1.39835	1.333	1.29485
15	1158	GI_4504008-S	GLA	NM_000169.1	Homo sapiens galactosidase, alpha (GLA), mRNA.	go_component: lysosome [goid 0005764] [evidence NR]; go_function: hydrolase activity, hydrolyzing O-glycosyl compounds [goid 0004553] [evidence IEA]; go_function: alpha-galactosidase activity [goid 0004557] [evidence IEA]; go_process: carbohydrate metabolism [goid 0005975] [evidence NR] [pmid 8543175]	0.06705	0.08925	0.3153	0.5752	0.65185	0.99425	0.9887	0.978	1.3632	1.2014	1.26585
15	1259	GI_4826715-S	SLC29A1	NM_004955.1	Homo sapiens solute carrier family 29 (nucleoside transporters), member 1 (SLC29A1), mRNA.	go_component: membrane fraction [goid 0005624] [evidence TAS] [pmid 8986748]; go_component: integral to plasma membrane [goid 0005887] [evidence TAS] [pmid 8986748]; go_function: nucleoside transporter activity [goid 0005337] [evidence TAS] [pmid 8986748]; go_process: nucleoside transport [goid 0015858] [evidence TAS] [pmid 8986748]; go_process: nucleobase, nucleoside, nucleotide and nucleic acid…	0.10025	0.05315	0.535433	0.6365	0.875	1.1003	1.20355	0.80935	1.09685	0.78435	1.16875
16	67	GI_13325063-S	CELSR2	NM_001408.1	Homo sapiens cadherin, EGF LAG seven-pass G-type receptor 2 (flamingo homolog, Drosophila) (CELSR2), mRNA.	go_component: integral to membrane [goid 0016021] [evidence NAS] [pmid 10907856]; go_function: G-protein coupled receptor activity [goid 0004930] [evidence NAS] [pmid 10907856]; go_function: structural molecule activity [goid 0005198] [evidence IEA]; go_function: calcium ion binding [goid 0005509] [evidence IEA]; go_process: neuropeptide signaling pathway [goid 0007218] [evidence IEA]; go_process…	0.03905	0.53615	1.04173	1.18615	1.2307	1.3275	1.3993	1.4186	1.34065	1.3979	1.38395
16	100	GI_14110394-S	XBP1	NM_005080.2	Homo sapiens X-box binding protein 1 (XBP1), mRNA.	go_component: nucleus [goid 0005634] [evidence IEA]; go_function: DNA binding [goid 0003677] [evidence E] [pmid 1718857]; go_function: transcription factor activity [goid 0003700] [evidence TAS] [pmid 1718857]; go_process: immune response [goid 0006955] [evidence TAS] [pmid 1718857]; go_process: regulation of transcription, DNA-dependent [goid 0006355] [evidence IEA]	0.9336	1.32275	1.39987	1.25765	1.18765	1.14145	0.97835	1.151	1.17985	1.0463	0.89175
16	108	GI_14149929-S	FLJ22679	NM_032227.1	Homo sapiens hypothetical protein FLJ22679 (FLJ22679), mRNA.		0.11505	0.4088	0.9843	1.166	1.4036	1.48895	1.5807	1.2814	1.3605	1.29115	1.1498
16	375	GI_22035683-S	AREG	NM_001657.2	Homo sapiens amphiregulin (schwannoma-derived growth factor) (AREG), mRNA.	go_component: integral to membrane [goid 0016021] [evidence IEA]; go_component: extracellular space [goid 0005615] [evidence TAS] [pmid 3413110]; go_function: growth factor activity [goid 0008083] [evidence TAS] [pmid 2466334]; go_function: cytokine activity [goid 0005125] [evidence IEA]; go_process: cell proliferation [goid 0008283] [evidence TAS] [pmid 2466334]; go_process: cell-cell signaling …	0.3992	0.39665	1.01663	1.13535	0.9838	1.42285	1.4066	1.6757	1.8135	1.9455	1.39815
16	408	GI_23397641-I	GREB1	NM_014668.2	Homo sapiens GREB1 protein (GREB1), transcript variant a, mRNA.		-0.0073	0.69555	1.27467	1.63205	1.6711	1.78475	1.58115	1.8813	1.9887	1.81925	1.92125
16	409	GI_23503276-S	C6orf141	NM_153344.1	Homo sapiens chromosome 6 open reading frame 141 (C6orf141), mRNA.	go_component: nucleus [goid 0005634] [evidence IEA]; go_function: DNA binding [goid 0003677] [evidence IEA]; go_process: regulation of transcription, DNA-dependent [goid 0006355] [evidence IEA]	0.33275	1.0215	1.04713	0.9386	1.13565	0.6517	0.9684	1.33035	1.0858	1.39235	1.1779
16	701	GI_33589860-S	RAB31	NM_006868.2	Homo sapiens RAB31, member RAS oncogene family (RAB31), mRNA.	go_function: RAB small monomeric GTPase activity [goid 0003928] [evidence IEA] [pmid 8863739]; go_function: GTP binding [goid 0005525] [evidence IEA]; go_process: nonselective vesicle transport [goid 0006899] [evidence P] [pmid 8863739]; go_process: protein transport [goid 0015031] [evidence IEA]; go_process: small GTPase mediated signal transduction [goid 0007264] [evidence IEA]	-0.01615	-0.06155	1.24757	1.4215	1.48835	1.41475	1.3098	1.2101	1.0444	1.1589	0.9396
16	752	GI_34147653-S	SLC3A2	NM_002394.3	Homo sapiens solute carrier family 3 (activators of dibasic and neutral amino acid transport), member 2 (SLC3A2), mRNA.	go_component: integral to membrane [goid 0016021] [evidence NAS] [pmid 3476959]; go_function: amino acid transporter activity [goid 0015171] [evidence TAS] [pmid 10673541]; go_function: alpha-amylase activity [goid 0004556] [evidence IEA]; go_process: amino acid transport [goid 0006865] [evidence TAS] [pmid 10673541]; go_process: carbohydrate metabolism [goid 0005975] [evidence IEA]; go_process: …	-0.00145	0.2178	0.957633	1.06205	1.3509	1.189	1.38215	1.15015	1.35605	1.23335	1.2699
16	774	GI_34222350-S	SLC7A5	NM_003486.4	Homo sapiens solute carrier family 7 (cationic amino acid transporter, y+ system), member 5 (SLC7A5), mRNA.	go_component: integral to membrane [goid 0016021] [evidence IEA]; go_component: plasma membrane [goid 0005886] [evidence NR] [pmid 9751058]; go_function: neutral amino acid transporter activity [goid 0015175] [evidence TAS] [pmid 9751058]; go_function: amino acid permease activity [goid 0015359] [evidence IEA]; go_process: small molecule transport [goid 0006832] [evidence TAS] [pmid 9751058]; go_…	0.35405	0.8819	1.49407	1.41845	1.5083	1.5325	1.40255	1.44075	1.3728	1.3094	1.0694
16	775	GI_34222355-S	SIAH2	NM_005067.4	Homo sapiens seven in absentia homolog 2 (Drosophila) (SIAH2), mRNA.	go_component: nucleus [goid 0005634] [evidence IEA]; go_component: cytoplasm [goid 0005737] [evidence TAS] [pmid 10207103]; go_function: transcription co-repressor activity [goid 0003714] [evidence TAS] [pmid 10207103]; go_process: small GTPase mediated signal transduction [goid 0007264] [evidence TAS] [pmid 10207103]; go_process: ubiquitin-dependent protein catabolism [goid 0006511] [evidence TA…	0.9934	1.3321	1.1447	1.02965	0.91575	1.06105	1.22215	0.90325	1.10555	1.30435	1.029
16	1026	GI_41281538-S	RHOBTB3	NM_014899.2	Homo sapiens Rho-related BTB domain containing 3 (RHOBTB3), mRNA.	go_component: intracellular [goid 0005622] [evidence IC] [pmid 12426103]; go_function: Rho small monomeric GTPase activity [goid 0003931] [evidence NAS] [pmid 12426103]; go_function: protein binding [goid 0005515] [evidence IEA]; go_process: biological_process unknown [goid 0000004] [evidence ND]	0.2567	0.8804	1.10097	1.0693	0.88435	0.82285	1.3654	1.1862	0.6269	1.2354	1.5816
16	1202	GI_4507264-S	STC1	NM_003155.1	Homo sapiens stanniocalcin 1 (STC1), mRNA.	go_component: extracellular [goid 0005576] [evidence IEA]; go_function: glycopeptide hormone [goid 0005181] [evidence TAS] [pmid 7489828]; go_function: peptide hormone [goid 0005180] [evidence TAS] [pmid 8700837]; go_function: hormone activity [goid 0005179] [evidence TAS]; go_process: response to nutrients [goid 0007584] [evidence TAS] [pmid 8700837]; go_process: calcium ion homeostasis [goid 00…	0.4835	0.85755	0.879967	0.94255	0.9001	1.07	1.07385	1.004	0.7219	1.1436	1.35815
16	1210	GI_4507640-S	TPD52L1	NM_003287.1	Homo sapiens tumor protein D52-like 1 (TPD52L1), mRNA.	go_process: oncogenesis [goid 0007048] [evidence P] [pmid 8812487]	-0.0009	0.7021	1.01613	1.29505	1.5064	1.52745	1.34255	1.46445	1.33075	0.96985	1.3165
16	1223	GI_4557394-S	CA2	NM_000067.1	Homo sapiens carbonic anhydrase II (CA2), mRNA.	go_component: cytoplasm [goid 0005737] [evidence NR]; go_function: carbonate dehydratase activity [goid 0004089] [evidence TAS] [pmid 1928091]; go_function: zinc ion binding [goid 0008270] [evidence IEA]; go_function: lyase activity [goid 0016829] [evidence IEA]; go_process: one-carbon compound metabolism [goid 0006730] [evidence IEA]	0.2764	0.6401	1.36387	1.52265	1.6543	1.90355	1.66365	1.53815	1.4383	1.45845	1.19745
16	1225	GI_4557538-S	SLC26A2	NM_000112.1	Homo sapiens solute carrier family 26 (sulfate transporter), member 2 (SLC26A2), mRNA.	go_component: membrane fraction [goid 0005624] [evidence TAS] [pmid 8528239]; go_component: integral to plasma membrane [goid 0005887] [evidence TAS] [pmid 8528239]; go_function: sulfate transporter activity [goid 0015116] [evidence E] [pmid 7923357]; go_function: sulfate porter activity [goid 0008271] [evidence IEA]; go_process: sulfate transport [goid 0008272] [evidence TAS] [pmid 7923357]; go_…	0.1669	0.8182	0.6979	1.00795	1.16475	0.58925	0.99225	1.1521	0.51085	1.0891	1.08635
16	1249	GI_4758623-S	KCNK6	NM_004823.1	Homo sapiens potassium channel, subfamily K, member 6 (KCNK6), mRNA.	go_component: voltage-gated potassium channel complex [goid 0008076] [evidence TAS] [pmid 10075682]; go_component: integral to membrane [goid 0016021] [evidence IEA]; go_component: membrane fraction [goid 0005624] [evidence NR]; go_function: inward rectifier potassium channel activity [goid 0005242] [evidence TAS] [pmid 10075682]; go_function: voltage-gated ion channel activity [goid 0005244] [ev…	1.10775	1.63625	1.4739	1.2275	1.05805	1.06505	1.0801	0.89675	1.0323	1.1224	1.22685
16	1269	GI_4885496-S	MYB	NM_005375.1	Homo sapiens v-myb myeloblastosis viral oncogene homolog (avian) (MYB), mRNA.		0.23895	0.9194	0.977733	0.90915	1.04145	0.91955	1.10835	1.1256	0.7984	1.04605	1.11175
16	1443	GI_9951924-S	CA12	NM_001218.2	Homo sapiens carbonic anhydrase XII (CA12), mRNA.	go_component: integral to membrane [goid 0016021] [evidence TAS] [pmid 9636197]; go_function: carbonate dehydratase activity [goid 0004089] [evidence TAS] [pmid 9636197]; go_function: zinc ion binding [goid 0008270] [evidence TAS] [pmid 9636197]; go_function: lyase activity [goid 0016829] [evidence IEA]; go_process: one-carbon compound metabolism [goid 0006730] [evidence IEA]	0.7156	1.5932	1.72757	1.4058	1.2331	1.2132	1.1614	0.9668	0.9923	1.02855	1.1242
16	1471	Hs.21380-S	Hs.21380	null	Cluster 21380 , UniGene build 163		1.0302	1.8219	1.19413	1.0878	1.0766	1.02605	1.09365	1.1165	0.4064	1.17675	1.3222
17	41	GI_12232472-S	FLJ12428	NM_022783.1	Homo sapiens DEP domain containing 6 (DEPDC6), mRNA.	go_function: protein binding [goid 0005515] [evidence IEA]; go_process: intracellular signaling cascade [goid 0007242] [evidence IEA]	0.07945	0.0581	0.798833	0.91345	0.88365	1.01565	0.95895	0.92995	1.20145	1.0452	0.7141
17	68	GI_13375663-S	FLJ12650	NM_024522.1	Homo sapiens hypothetical protein FLJ12650 (FLJ12650), mRNA.		0.15885	0.48775	0.752333	0.90355	0.92325	1.2179	1.1615	1.06365	1.1288	0.8082	0.6257
17	76	GI_13376610-S	FLJ14299	NM_025069.1	Homo sapiens hypothetical protein FLJ14299 (FLJ14299), mRNA.		0.56265	0.62285	0.645867	0.7474	0.8909	0.8084	0.87325	0.7392	1.148	1.0455	1.23105
17	184	GI_17149846-S	FKBP4	NM_002014.2	Homo sapiens FK506 binding protein 4, 59kDa (FKBP4), mRNA.	go_component: nucleus [goid 0005634] [evidence IEA]; go_component: cytoplasm [goid 0005737] [evidence TAS] [pmid 2378870]; go_function: Hsp70/Hsp90 organizing protein activity [goid 0008077] [evidence TAS] [pmid 2378870]; go_function: peptidyl-prolyl cis-trans isomerase activity [goid 0003755] [evidence IEA] [pmid 1279700]; go_function: cyclophilin [goid 0004600] [evidence IEA]; go_function: FK50…	0.27015	0.3444	1.00997	1.0001	1.1392	1.05915	1.0762	1.09895	1.1866	0.9553	1.07245
17	398	GI_23110949-S	GI_23110949-S	NM_001909.3	Homo sapiens cathepsin D (lysosomal aspartyl protease) (CTSD), mRNA.	go_component: lysosome [goid 0005764] [evidence NR]; go_function: cathepsin D activity [goid 0004192] [evidence TAS] [pmid 3927292]; go_function: pepsin A activity [goid 0004194] [evidence IEA]; go_function: hydrolase activity [goid 0016787] [evidence IEA]; go_process: proteolysis and peptidolysis [goid 0006508] [evidence IEA]	0.29885	0.3055	0.6037	0.54735	0.63745	0.94745	0.90435	0.9034	1.0734	0.74685	0.5915
17	477	GI_27477073-A	IL17RB	NM_018725.2	Homo sapiens interleukin 17 receptor B (IL17RB), transcript variant 1, mRNA.	go_component: integral to membrane [goid 0016021] [evidence IEA]; go_component: integral to plasma membrane [goid 0005887] [evidence P] [pmid 10749887]; go_function: interleukin receptor activity [goid 0004907] [evidence NAS] [pmid 10815801]; go_function: receptor activity [goid 0004872] [evidence IEA]; go_process: defense response [goid 0006952] [evidence P] [pmid 10749887]; go_process: regulati…	0.21995	0.38295	0.9726	0.76955	0.7896	1.0027	0.91625	0.94495	0.93595	0.7279	0.60105
17	556	GI_29745993-S	KIAA0830	XM_290546.1	Homo sapiens KIAA0830 protein (KIAA0830), mRNA.		0.2102	0.34445	0.768	0.8839	0.79305	0.7646	0.98455	0.7735	0.81115	0.85055	0.94485
17	1104	GI_42662227-S	LOC400847	XM_378982.1	Homo sapiens hypothetical gene supported by AL832259; BC035164 (LOC400847), mRNA.		0.2827	0.1348	0.552667	0.67395	0.80225	1.07075	1.07735	1.1453	1.28335	0.81595	0.50585
17	1149	GI_4503132-S	CTPS	NM_001905.1	Homo sapiens CTP synthase (CTPS), mRNA.	go_function: CTP synthase activity [goid 0003883] [evidence TAS] [pmid 2113467]; go_function: ligase activity [goid 0016874] [evidence IEA]; go_process: drug resistance [goid 0009315] [evidence TAS] [pmid 7981751]; go_process: nucleobase, nucleoside, nucleotide and nucleic acid metabolism [goid 0006139] [evidence TAS] [pmid 2113467]; go_process: pyrimidine nucleotide biosynthesis [goid 0006221] […	0.0984	0.29045	0.8727	0.8599	0.82955	1.01605	1.0428	0.8918	0.9451	0.7152	0.64845
17	1152	GI_4503320-S	DHCR7	NM_001360.1	Homo sapiens 7-dehydrocholesterol reductase (DHCR7), mRNA.	go_component: integral to nuclear inner membrane [goid 0005639] [evidence P] [pmid 9878250]; go_component: integral to membrane [goid 0016021] [evidence IEA] [pmid 9465114]; go_component: membrane fraction [goid 0005624] [evidence P] [pmid 9465114]; go_component: endoplasmic reticulum [goid 0005783] [evidence IEA] [pmid 9878250]; go_function: cholesterol binding [goid 0015485] [evidence P] [pmid …	0.22185	0.3625	0.6186	0.7902	0.9464	1.01675	1.0368	0.74395	0.8295	0.8652	1.11405
17	1204	GI_4507450-S	TFF1	NM_003225.1	Homo sapiens trefoil factor 1 (breast cancer, estrogen-inducible sequence expressed in) (TFF1), mRNA.	go_function: growth factor activity [goid 0008083] [evidence IEA]; go_process: cell growth and/or maintenance [goid 0008151] [evidence TAS] [pmid 9043862]; go_process: defense response [goid 0006952] [evidence NR]; go_process: carbohydrate metabolism [goid 0005975] [evidence TAS] [pmid 2303034]; go_process: digestion [goid 0007586] [evidence NR] [pmid 9043862]	0.3303	0.5314	0.775367	0.8096	0.94535	1.0535	1.0535	1.0535	1.0535	1.0182	1.0535
17	1230	GI_4557800-S	NP	NM_000270.1	Homo sapiens nucleoside phosphorylase (NP), mRNA.	go_function: purine-nucleoside phosphorylase activity [goid 0004731] [evidence TAS] [pmid 3029074]; go_function: phosphorylase activity [goid 0004645] [evidence IEA]; go_function: transferase activity, transferring glycosyl groups [goid 0016757] [evidence IEA]; go_process: DNA modification [goid 0006304] [evidence TAS] [pmid 10884411]; go_process: nucleobase, nucleoside, nucleotide and nucleic ac…	0.0355	0.1296	0.693167	0.83745	0.77285	0.9751	0.83245	0.84715	0.988	0.8044	0.5375
17	1251	GI_4758859-S	NOLC1	NM_004741.1	Homo sapiens nucleolar and coiled-body phosphoprotein 1 (NOLC1), mRNA.	go_component: nucleolus [goid 0005730] [evidence TAS] [pmid 7657714]; go_component: cytoplasm [goid 0005737] [evidence TAS] [pmid 7657714]; go_function: GTP binding [goid 0005525] [evidence IEA]; go_function: ATP binding [goid 0005524] [evidence IEA]; go_process: rRNA processing [goid 0006364] [evidence TAS] [pmid 7657714]; go_process: cell cycle [goid 0007049] [evidence TAS] [pmid 7657714]; go_p…	0.11385	0.35695	0.780733	0.95335	0.9656	0.9637	1.1362	0.8898	0.81935	1.0234	0.9715
17	1422	GI_8923664-S	C14orf34	NM_017949.1	Homo sapiens CUE domain containing 1 (CUEDC1), mRNA.		0.22115	0.459	0.896033	0.9675	0.9272	0.9529	0.7372	0.8167	0.9839	0.6581	0.68715
17	1434	GI_9558740-S	HSU79274	NM_013300.1	Homo sapiens protein predicted by clone 23733 (HSU79274), mRNA.		0.08255	0.20165	0.747	1.10105	0.9523	1.0692	0.92445	0.77755	0.8014	0.9628	1.1277
18	6	GI_10835020-S	IGFBP4	NM_001552.1	Homo sapiens insulin-like growth factor binding protein 4 (IGFBP4), mRNA.	go_component: extracellular [goid 0005576] [evidence IEA]; go_function: insulin-like growth factor binding [goid 0005520] [evidence IEA]; go_process: skeletal development [goid 0001501] [evidence TAS] [pmid 1377672]; go_process: signal transduction [goid 0007165] [evidence TAS] [pmid 1377672]; go_process: DNA metabolism [goid 0006259] [evidence TAS] [pmid 1377672]; go_process: cell proliferation …	0.3965	0.6979	0.920967	1.10035	0.92185	0.8101	0.92775	0.5747	0.72745	0.7437	0.792
18	26	GI_11496980-I	SVIL	NM_003174.2	Homo sapiens supervillin (SVIL), transcript variant 1, mRNA.	go_component: actin cytoskeleton [goid 0015629] [evidence P] [pmid 9867483]; go_component: plasma membrane [goid 0005886] [evidence P] [pmid 9867483]; go_component: nucleus [goid 0005634] [evidence P] [pmid 9867483]; go_function: membrane associated actin binding [goid 0003791] [evidence P] [pmid 9867483]; go_process: cytoskeletal anchoring [goid 0007016] [evidence P] [pmid 9867483]; go_process: …	-0.15605	0.75675	1.1357	0.96395	0.81435	0.7153	0.6709	0.54925	0.59145	0.8366	0.76485
18	61	GI_13186319-A	METTL1	NM_023033.1	Homo sapiens methyltransferase-like 1 (METTL1), transcript variant 3, mRNA.	go_component: membrane [goid 0016020] [evidence IEA]; go_component: ribosome [goid 0005840] [evidence IEA]; go_component: intracellular [goid 0005622] [evidence IEA]; go_component: cellular_component unknown [goid 0008372] [evidence ND]; go_function: methyltransferase activity [goid 0008168] [evidence P] [pmid 10329009]; go_function: structural constituent of ribosome [goid 0003735] [evidence IEA…	0.21515	0.4677	0.830233	0.91625	0.85965	0.70525	0.5102	0.38175	0.52415	0.555	0.3653
18	140	GI_15011921-S	DKC1	NM_001363.2	Homo sapiens dyskeratosis congenita 1, dyskerin (DKC1), mRNA.	go_component: nucleoplasm [goid 0005654] [evidence TAS] [pmid 10556300]; go_component: nucleolus [goid 0005730] [evidence TAS] [pmid 10556300]; go_component: chromosome, telomeric region [goid 0000781] [evidence IEA]; go_function: RNA binding [goid 0003723] [evidence TAS] [pmid 10591218]; go_function: pseudouridylate synthase activity [goid 0004730] [evidence IEA]; go_process: rRNA processing [go…	0.1488	0.50475	0.914733	0.91185	0.80055	0.77935	0.8517	0.62205	0.4677	0.71605	0.8503
18	181	GI_16950654-S	CCND1	NM_053056.1	Homo sapiens cyclin D1 (PRAD1: parathyroid adenomatosis 1) (CCND1), mRNA.	go_component: nucleus [goid 0005634] [evidence IEA]; go_component: cellular_component unknown [goid 0008372] [evidence ND]; go_function: cyclin-dependent protein kinase, intrinsic regulator activity [goid 0016538] [evidence IEA]; go_process: G1/S transition of mitotic cell cycle [goid 0000082] [evidence NAS]; go_process: cytokinesis [goid 0016288] [evidence IEA]; go_process: cell growth and/or ma…	0.58285	1.20035	1.1728	1.0191	0.95675	0.65065	0.7304	0.5177	0.3636	0.58615	0.6784
18	196	GI_17738304-S	ARHD	NM_014578.2	Homo sapiens ras homolog gene family, member D (ARHD), mRNA.	go_function: Rho small monomeric GTPase activity [goid 0003931] [evidence TAS] [pmid 9116026]; go_function: GTP binding [goid 0005525] [evidence IEA]; go_process: Rho protein signal transduction [goid 0007266] [evidence TAS] [pmid 9116026]	0.31745	0.392	0.7127	0.6613	0.6602	0.8381	0.7083	0.62165	0.8744	0.8317	0.8386
18	205	GI_18105041-A	GAB2	NM_080491.1	Homo sapiens GRB2-associated binding protein 2 (GAB2), transcript variant 1, mRNA.		0.12935	0.84805	1.1377	0.9248	0.7686	0.66145	0.63075	0.4847	0.62735	0.63745	0.8816
18	229	GI_19718758-A	FER1L3	NM_133337.1	Homo sapiens fer-1-like 3, myoferlin (C. elegans) (FER1L3), transcript variant 2, mRNA.	go_component: nuclear membrane [goid 0005635] [evidence TAS] [pmid 10607832]; go_component: integral to membrane [goid 0016021] [evidence IEA]; go_component: plasma membrane [goid 0005886] [evidence TAS] [pmid 10607832]; go_process: circulation [goid 0008015] [evidence TAS] [pmid 10607832]; go_process: muscle contraction [goid 0006936] [evidence TAS] [pmid 10607832]	-0.1147	0.75465	0.705933	0.97965	1.03895	0.63725	0.7839	0.7234	0.4106	0.6026	0.90845
18	266	GI_20127526-S	NXT1	NM_013248.2	Homo sapiens NTF2-like export factor 1 (NXT1), mRNA.	go_component: nuclear pore [goid 0005643] [evidence TAS] [pmid 10567585]; go_component: nucleus [goid 0005634] [evidence IEA]; go_component: cytoplasm [goid 0005737] [evidence TAS] [pmid 10567585]; go_function: protein transporter activity [goid 0008565] [evidence IEA]; go_process: nucleocytoplasmic transport [goid 0006913] [evidence E] [pmid 10567585]; go_process: protein-nucleus import [goid 00…	0.40735	0.84365	0.8779	0.7759	0.67295	0.9507	0.7854	0.6576	0.7935	0.3749	0.58175
18	267	GI_20127554-S	HSPC111	NM_016391.2	Homo sapiens hypothetical protein HSPC111 (HSPC111), mRNA.	go_component: nucleus [goid 0005634] [evidence IEA]	0.19215	0.70015	0.9904	0.8278	0.60515	0.76335	0.49385	0.541	0.44545	0.34595	0.4257
18	367	GI_22027513-A	CDCA7	NM_145810.1	Homo sapiens cell division cycle associated 7 (CDCA7), transcript variant 2, mRNA.		-0.029	0.07455	0.888167	1.22275	1.2483	1.31915	1.23795	1.02715	0.74735	0.28675	0.4149
18	372	GI_22035664-S	TLN2	NM_015059.1	Homo sapiens talin 2 (TLN2), mRNA.	go_component: cytoskeleton [goid 0005856] [evidence IEA]; go_component: actin cytoskeleton [goid 0015629] [evidence NAS] [pmid 10320934]; go_component: synaptic junction [goid 0045202] [evidence NAS]; go_function: actin binding [goid 0003779] [evidence NAS] [pmid 10320934]; go_function: structural molecule activity [goid 0005198] [evidence NAS] [pmid 10320934]; go_function: protein binding [goid …	0.65045	0.57205	0.5971	0.56515	0.6851	0.9123	0.5917	0.6393	0.92865	0.5767	0.48905
18	389	GI_22748804-S	FLJ38984	NM_152374.1	Homo sapiens hypothetical protein FLJ38984 (FLJ38984), mRNA.		0.3167	0.56475	0.688033	0.66535	0.6563	0.87185	0.838	0.6275	0.6688	0.69255	0.907
18	469	GI_26787987-S	MICB	NM_005931.2	Homo sapiens MHC class I polypeptide-related sequence B (MICB), mRNA.	go_component: integral to membrane [goid 0016021] [evidence IEA]; go_function: protein binding [goid 0005515] [evidence TAS] [pmid 8022771]; go_process: cell recognition [goid 0008037] [evidence TAS]; go_process: response to stress [goid 0006950] [evidence TAS]; go_process: cellular defense response [goid 0006968] [evidence TAS]	1.08425	1.1683	0.7874	0.6571	0.8392	0.88695	0.7709	0.651	0.62725	0.44185	0.68465
18	558	GI_29789057-S	KIBRA	NM_015238.1	Homo sapiens KIBRA protein (KIBRA), mRNA.		0.09705	1.0481	1.32423	1.0169	0.61115	0.3985	0.43875	0.2978	0.307	0.32695	0.28545
18	668	GI_32967299-A	C1QTNF6	NM_182486.1	Homo sapiens C1q and tumor necrosis factor related protein 6 (C1QTNF6), transcript variant 2, mRNA.	go_component: microfibril [goid 0001527] [evidence IEA]	0.39485	0.62535	1.13493	1.03725	0.8086	0.86915	0.74695	0.96215	1.0475	0.6593	0.5156
18	708	GI_33695100-A	OKL38	NM_182981.1	Homo sapiens pregnancy-induced growth inhibitor (OKL38), mRNA.		0.49635	0.6988	0.553033	0.3378	0.52215	0.62615	0.74455	0.71255	0.9827	0.4022	0.8193
18	715	GI_34147329-S	RRS1	NM_015169.2	Homo sapiens RRS1 ribosome biogenesis regulator homolog (S. cerevisiae) (RRS1), mRNA.	go_component: nucleus [goid 0005634] [evidence IEA]; go_function: DNA binding [goid 0003677] [evidence IEA]; go_process: ribosome biogenesis [goid 0007046] [evidence IEA]; go_process: regulation of transcription, DNA-dependent [goid 0006355] [evidence IEA]	0.3129	0.6519	1.13557	0.9753	0.8544	0.66775	0.59365	0.4706	0.62225	0.4744	0.2861
18	718	GI_34147334-S	FLJ20811	NM_019007.2	Homo sapiens hypothetical protein FLJ20811 (FLJ20811), mRNA.		0.42755	0.7608	0.878467	0.8816	0.6941	0.8422	0.77865	0.68935	0.96725	0.90455	1.0641
18	728	GI_34147441-S	MGC16121	NM_032762.2	Homo sapiens hypothetical protein MGC16121 (MGC16121), mRNA.		0.97945	1.2693	1.31873	1.12815	1.19905	0.53115	0.58795	0.80085	0.57455	0.68115	0.8109
18	741	GI_34147590-S	PUS1	NM_025215.3	Homo sapiens pseudouridylate synthase 1 (PUS1), mRNA.	go_component: nucleus [goid 0005634] [evidence NAS]; go_function: pseudouridylate synthase activity [goid 0004730] [evidence NAS] [pmid 10094309]; go_function: lyase activity [goid 0016829] [evidence IEA]; go_process: tRNA processing [goid 0008033] [evidence NAS]	0.2933	0.8977	1.11233	1.0072	0.73075	0.65015	0.55025	0.5781	0.45995	0.2907	0.47945
18	935	GI_39725649-S	MGC2408	NM_032331.2	Homo sapiens hypothetical protein MGC2408 (MGC2408), mRNA.	go_function: S-adenosylmethionine-dependent methyltransferase activity [goid 0008757] [evidence IEA]	0.2221	0.5167	0.882333	0.9062	0.76235	0.837	0.62855	0.42925	0.72095	0.4886	0.53245
18	942	GI_39725941-S	PEO1	NM_021830.3	Homo sapiens progressive external ophthalmoplegia 1 (PEO1), mRNA.	go_function: helicase activity [goid 0004386] [evidence IEA]	0.2605	0.9006	0.934	0.66655	0.75405	0.7553	0.61855	0.47875	0.5526	0.1767	0.53825
18	945	GI_39777595-S	TGIF2	NM_021809.4	Homo sapiens TGFB-induced factor 2 (TALE family homeobox) (TGIF2), mRNA.	go_component: nucleus [goid 0005634] [evidence TAS] [pmid 11006116]; go_function: transcription factor activity [goid 0003700] [evidence NAS] [pmid 11006116]; go_process: regulation of transcription, DNA-dependent [goid 0006355] [evidence NAS] [pmid 11006116]	0.39405	0.94805	0.8215	0.6949	0.6665	0.82485	0.80535	0.67065	0.9399	0.82585	0.9008
18	1134	GI_4501868-S	ACOX2	NM_003500.1	Homo sapiens acyl-Coenzyme A oxidase 2, branched chain (ACOX2), mRNA.	go_component: peroxisome [goid 0005777] [evidence NR] [pmid 8943006]; go_function: acyl-CoA oxidase activity [goid 0003997] [evidence TAS] [pmid 8943006]; go_function: oxidoreductase activity [goid 0016491] [evidence IEA]; go_process: bile acid metabolism [goid 0008206] [evidence TAS] [pmid 8943006]; go_process: fatty acid beta-oxidation [goid 0006635] [evidence IEA]; go_process: electron transpo…	0.46745	0.5694	1.08587	0.9058	0.93495	1.06895	0.7584	0.49245	0.81	0.4212	0.0701
18	1180	GI_4505454-S	NRIP1	NM_003489.1	Homo sapiens nuclear receptor interacting protein 1 (NRIP1), mRNA.	go_component: nucleus [goid 0005634] [evidence TAS] [pmid 7641693]; go_function: transcription co-activator activity [goid 0003713] [evidence TAS] [pmid 7641693]; go_process: transcription [goid 0006350] [evidence TAS] [pmid 7641693]; go_process: regulation of transcription, DNA-dependent [goid 0006355] [evidence IEA]	0.37915	1.18405	0.6657	0.82215	0.89515	0.58355	0.79515	1.03225	0.3455	0.7908	0.8329
18	1192	GI_4506418-S	RARA	NM_000964.1	Homo sapiens retinoic acid receptor, alpha (RARA), mRNA.	go_component: nucleus [goid 0005634] [evidence IEA]; go_function: retinoic acid receptor activity [goid 0003708] [evidence TAS] [pmid 2825025]; go_function: transcription co-activator activity [goid 0003713] [evidence TAS] [pmid 2825025]; go_function: transcription factor activity [goid 0003700] [evidence NR] [pmid 2825025]; go_function: steroid hormone receptor activity [goid 0003707] [evidence …	1.01025	1.2895	0.905133	0.77145	0.698	0.52145	0.4783	0.29455	0.3312	0.2881	0.5807
18	1197	GI_4506898-S	SFRS2	NM_003016.1	Homo sapiens splicing factor, arginine/serine-rich 2 (SFRS2), mRNA.	go_component: nucleus [goid 0005634] [evidence NR]; go_function: pre-mRNA splicing factor activity [goid 0008248] [evidence TAS] [pmid 8530103]; go_function: RNA binding [goid 0003723] [evidence IEA]; go_process: mRNA processing [goid 0006397] [evidence P] [pmid 8530103]; go_process: mRNA splicing [goid 0006371] [evidence TAS] [pmid 8530103]; go_process: nuclear mRNA splicing, via spliceosome [go…	0.21585	0.5508	0.656833	0.8977	0.77735	0.5057	0.74155	0.49705	0.44835	0.56455	0.84375
18	1201	GI_4507208-S	SRM	NM_003132.1	Homo sapiens spermidine synthase (SRM), mRNA.	go_function: spermidine synthase activity [goid 0004766] [evidence TAS] [pmid 2069720]; go_function: S-adenosylmethionine-dependent methyltransferase activity [goid 0008757] [evidence IEA]; go_function: transferase activity [goid 0016740] [evidence IEA]; go_process: spermidine biosynthesis [goid 0008295] [evidence IEA]	0.1766	0.33995	0.814133	0.96675	1.10795	1.1802	0.8873	0.7118	0.798	0.46705	0.6382
18	1213	GI_4507812-S	UGDH	NM_003359.1	Homo sapiens UDP-glucose dehydrogenase (UGDH), mRNA.	go_function: UDP-glucose 6-dehydrogenase activity [goid 0003979] [evidence TAS] [pmid 9737970]; go_function: electron transporter activity [goid 0005489] [evidence TAS] [pmid 9737970]; go_function: oxidoreductase activity [goid 0016491] [evidence IEA]; go_process: UDP-glucuronate biosynthesis [goid 0006065] [evidence TAS] [pmid 9737970]; go_process: UDP-glucose metabolism [goid 0006011] [evidence…	0.326	0.88675	1.31393	1.2229	1.24625	0.52015	0.72375	0.83075	0.2801	0.5353	0.4691
18	1218	GI_45439321-S	PPIF	NM_005729.3	Homo sapiens peptidylprolyl isomerase F (cyclophilin F) (PPIF), nuclear gene encoding mitochondrial protein, mRNA.	go_component: mitochondrion [goid 0005739] [evidence IEA]; go_component: membrane fraction [goid 0005624] [evidence TAS] [pmid 1744118]; go_function: peptidyl-prolyl cis-trans isomerase activity [goid 0003755] [evidence IEA] [pmid 1744118]; go_function: cyclophilin [goid 0004600] [evidence IEA]; go_function: isomerase activity [goid 0016853] [evidence IEA]; go_function: FK506-sensitive peptidyl-p…	0.25245	0.6726	0.793233	0.76525	0.7383	0.8372	0.95535	0.67765	0.7168	0.42125	0.67335
18	1254	GI_4759139-S	SLC9A3R1	NM_004252.1	Homo sapiens solute carrier family 9 (sodium/hydrogen exchanger), isoform 3 regulatory factor 1 (SLC9A3R1), mRNA.	go_component: actin cytoskeleton [goid 0015629] [evidence TAS] [pmid 9430655]; go_function: protein binding [goid 0005515] [evidence IEA]; go_process: protein complex assembly [goid 0006461] [evidence TAS] [pmid 9430655]; go_process: intracellular signaling cascade [goid 0007242] [evidence IEA]	0.1731	0.65565	1.0353	0.9382	1.1421	0.9491	0.97085	0.8733	0.7615	0.64145	0.88105
18	1359	GI_7661667-S	E2IG4	NM_015516.1	Homo sapiens hypothetical protein, estradiol-induced (E2IG4), mRNA.		0.84665	1.2311	0.795767	0.7953	0.6135	0.6258	0.57525	0.26205	0.6772	0.37525	0.36695
18	1397	GI_8922205-S	FLJ10052	NM_017982.1	Homo sapiens hypothetical protein FLJ10052 (FLJ10052), mRNA.		0.19715	0.19155	0.855533	1.0017	1.1412	1.13975	0.7627	0.5664	0.65335	0.3458	0.60835
18	1398	GI_8922236-S	FLJ10116	NM_018000.1	Homo sapiens hypothetical protein FLJ10116 (FLJ10116), mRNA.		0.4856	0.9266	0.9507	0.8339	0.6434	0.7967	0.5976	0.44065	0.6738	0.50715	0.7158
18	1462	hmm7854-S	hmm7854	null	Gnomon gene hmm7854 , RefSeq build 34		0.8076	1.2494	0.740267	0.6269	0.7249	0.19375	0.25015	0.35855	-0.07995	0.638	0.8931
18	1470	Hs.206868-S	Hs.206868	null	Cluster 206868 , UniGene build 163		1.03385	0.95765	0.500833	0.6252	0.87305	0.3274	0.30275	0.59275	-0.106	0.99625	1.2178
19	8	GI_10835092-S	PTTG2	NM_006607.1	Homo sapiens pituitary tumor-transforming 2 (PTTG2), mRNA.		-0.0268	-0.02905	-0.166	-0.0818	-0.07525	0.0936	0.09355	0.2965	0.69745	0.7454	1.20405
19	13	GI_10938017-S	CCNB2	NM_004701.2	Homo sapiens cyclin B2 (CCNB2), mRNA.	go_component: nucleus [goid 0005634] [evidence IEA]; go_function: cyclin-dependent protein kinase regulator activity [goid 0016538] [evidence IEA]; go_process: cytokinesis [goid 0016288] [evidence IEA]; go_process: mitosis [goid 0007067] [evidence IEA]; go_process: regulation of cell cycle [goid 0000074] [evidence IEA]; go_process: cytokinesis [goid 0000910] [evidence IEA]	0.09625	-0.01605	-0.1887	-0.1454	0.0102	0.36775	0.40485	0.3929	0.7467	1.0627	1.1666
19	17	GI_11038651-S	PTTG1	NM_004219.2	Homo sapiens pituitary tumor-transforming 1 (PTTG1), mRNA.	go_component: cytoplasm [goid 0005737] [evidence E] [pmid 9811450]; go_component: nucleus [goid 0005634] [evidence E] [pmid 9811450]; go_function: transcription factor activity [goid 0003700] [evidence P] [pmid 9811450]; go_process: spermatogenesis [goid 0007283] [evidence P] [pmid 9915854]; go_process: oncogenesis [goid 0007048] [evidence E] [pmid 9892021]; go_process: transcription from Pol II …	-0.0806	-0.2372	-0.293833	-0.3658	-0.2603	0.09635	0.26055	0.4088	0.77195	1.1986	1.149
19	104	GI_14141173-S	HMGB2	NM_002129.2	Homo sapiens high-mobility group box 2 (HMGB2), mRNA.	go_component: nuclear chromosome [goid 0000228] [evidence TAS] [pmid 1551873]; go_component: chromatin [goid 0005717] [evidence IEA]; go_component: chromatin [goid 0000785] [evidence IEA]; go_function: DNA binding [goid 0003677] [evidence P]; go_function: transcription factor activity [goid 0003700] [evidence TAS] [pmid 1551873]; go_process: chromosome organization and biogenesis (sensu Eukarya) …	-0.40825	-0.13765	-0.535767	-0.19035	-0.10635	0.01675	0.56105	0.5962	0.3276	0.85835	1.387
19	180	GI_16950653-S	CCNA2	NM_001237.2	Homo sapiens cyclin A2 (CCNA2), mRNA.	go_component: nucleus [goid 0005634] [evidence IEA]; go_function: cyclin-dependent protein kinase, intrinsic regulator activity [goid 0016538] [evidence IEA]; go_process: mitotic G2 checkpoint [goid 0007095] [evidence TAS] [pmid 1312467]; go_process: regulation of CDK activity [goid 0000079] [evidence NR]; go_process: oncogenesis [goid 0007048] [evidence TAS] [pmid 1312467]; go_process: cytokines…	-0.1464	-0.20125	-0.122133	0.03875	0.08455	0.3357	0.62895	0.55785	0.53615	1.117	1.33625
19	200	GI_17981703-S	CDKN3	NM_005192.2	Homo sapiens cyclin-dependent kinase inhibitor 3 (CDK2-associated dual specificity phosphatase) (CDKN3), mRNA.	go_function: protein tyrosine/serine/threonine phosphatase activity [goid 0008138] [evidence E] [pmid 8242750]; go_process: G1/S transition of mitotic cell cycle [goid 0000082] [evidence P] [pmid 8127873]; go_process: cell cycle arrest [goid 0007050] [evidence E] [pmid 8242750]; go_process: negative regulation of cell proliferation [goid 0008285] [evidence E] [pmid 8242750]; go_process: regulatio…	-0.04695	0.00195	-0.0999333	0.0363	0.034	0.22155	0.4928	0.5905	0.4445	1.1621	1.16025
19	209	GI_18375526-A	UPF3B	NM_023010.2	Homo sapiens UPF3 regulator of nonsense transcripts homolog B (yeast) (UPF3B), transcript variant 2, mRNA.		-0.51035	0.12425	0.0477667	0.26925	0.4206	-0.0431	0.51995	0.47225	-0.27425	0.5237	1.0068
19	238	GI_19923216-S	MKI67	NM_002417.2	Homo sapiens antigen identified by monoclonal antibody Ki-67 (MKI67), mRNA.	go_component: nucleolus [goid 0005730] [evidence NR]; go_component: nucleus [goid 0005634] [evidence NR]; go_function: ATP binding [goid 0005524] [evidence IEA]; go_process: regulation of cell cycle [goid 0000074] [evidence TAS] [pmid 8227122]; go_process: cell proliferation [goid 0008283] [evidence E] [pmid 8227122]	-0.1699	-0.0982	-0.114033	-0.43025	0.05825	-0.07725	0.599	0.7522	0.4639	0.71545	1.24835
19	271	GI_20143965-A	KIF23	NM_004856.4	Homo sapiens kinesin family member 23 (KIF23), transcript variant 2, mRNA.	go_component: kinesin complex [goid 0005871] [evidence E] [pmid 1406973]; go_component: spindle [goid 0005819] [evidence E] [pmid 1406973]; go_function: microtubule motor activity [goid 0003777] [evidence E] [pmid 1406973]; go_function: adenosinetriphosphatase activity [goid 0004002] [evidence E] [pmid 1406973]; go_process: mitotic spindle elongation [goid 0000022] [evidence P] [pmid 1406973]	-0.20185	0.0872	-0.0367	-0.07985	0.1079	0.2614	0.46295	0.603	0.5024	1.05295	1.21715
19	286	GI_20336759-S	H1FX	NM_006026.2	Homo sapiens H1 histone family, member X (H1FX), mRNA.	go_component: chromosome [goid 0005694] [evidence IEA]; go_component: nucleus [goid 0005634] [evidence IEA]; go_component: nucleosome [goid 0005718] [evidence NAS]; go_component: nucleosome [goid 0000786] [evidence NAS]; go_function: DNA binding [goid 0003677] [evidence NAS]; go_process: nucleosome assembly [goid 0006334] [evidence NAS]; go_process: chromosome organization and biogenesis (sensu E…	-0.08755	-0.2035	-0.333967	-0.2835	-0.23865	0.036	0.33205	0.502	0.94865	0.6915	0.52215
19	319	GI_21361396-S	RACGAP1	NM_013277.2	Homo sapiens Rac GTPase activating protein 1 (RACGAP1), mRNA.	go_process: intracellular signaling cascade [goid 0007242] [evidence IEA]	0.00755	0.08145	-0.0395667	0.0085	0.0903	0.30185	0.2085	0.43435	0.80815	0.9782	0.77105
19	323	GI_21361644-S	DLG7	NM_014750.3	Homo sapiens discs, large homolog 7 (Drosophila) (DLG7), mRNA.	go_component: cellular_component unknown [goid 0008372] [evidence ND] [pmid 9179496]; go_function: molecular_function unknown [goid 0005554] [evidence ND] [pmid 9179496]; go_process: biological_process unknown [goid 0000004] [evidence ND] [pmid 9179496]; go_process: cell-cell signaling [goid 0007267] [evidence IEA]	-0.27875	0.0118	-0.0886	-0.17035	0.07485	-0.1024	0.32655	0.52485	0.11865	0.9807	1.25085
19	342	GI_21450730-S	FLJ32915	NM_145014.1	Homo sapiens hypothetical protein FLJ32915 (FLJ32915), mRNA.		0.0613	-0.20635	0.0778	0.08445	0.1652	0.1826	0.342	0.30195	0.4113	0.92575	0.7848
19	417	GI_24211028-S	ASPM	NM_018136.2	Homo sapiens asp (abnormal spindle)-like, microcephaly associated (Drosophila) (ASPM), mRNA.		-0.5053	0.1845	-0.251033	-0.34965	0.03815	-0.3527	0.166	0.28095	-0.32435	0.71215	0.99045
19	422	GI_24234755-A	ILF3	NM_153464.1	Homo sapiens interleukin enhancer binding factor 3, 90kDa (ILF3), transcript variant 3, mRNA.	go_component: nucleus [goid 0005634] [evidence E] [pmid 7519613]; go_function: RNA polymerase II transcription factor activity [goid 0003702] [evidence NR]	-0.09645	0.08165	-0.0652667	0.06065	0.15475	0.28845	0.658	0.2743	0.5072	0.68295	1.0172
19	424	GI_24307972-S	ch-TOG	NM_014756.1	Homo sapiens KIAA0097 gene product (ch-TOG), mRNA.	go_component: cellular_component unknown [goid 0008372] [evidence ND]; go_function: molecular_function unknown [goid 0005554] [evidence ND]; go_process: biological_process unknown [goid 0000004] [evidence ND]	-0.1738	0.18145	-0.0799	0.0268	0.2722	-0.0344	0.457	0.39405	0.1698	0.8013	1.00585
19	428	GI_24308304-S	C20orf129	NM_030919.1	Homo sapiens chromosome 20 open reading frame 129 (C20orf129), mRNA.		-0.06285	-0.0641	0.0895667	0.0666	0.0138	0.27205	0.19275	0.35015	0.84255	1.1271	1.13365
19	448	GI_24497542-A	HOXC6	NM_004503.2	Homo sapiens homeo box C6 (HOXC6), transcript variant 1, mRNA.	go_component: nucleus [goid 0005634] [evidence IEA]; go_function: transcription co-repressor activity [goid 0003714] [evidence TAS] [pmid 8870653]; go_function: transcription factor activity [goid 0003700] [evidence IEA]; go_process: oncogenesis [goid 0007048] [evidence NR]; go_process: regulation of transcription from Pol II promoter [goid 0006357] [evidence TAS] [pmid 8870653]; go_process: deve…	-0.27495	-0.6809	-0.204433	-0.11515	-0.15275	0.20885	0.11955	0.11935	0.5921	0.7497	0.4941
19	514	GI_27886643-A	CDC2	NM_033379.2	Homo sapiens cell division cycle 2, G1 to S and G2 to M (CDC2), transcript variant 2, mRNA.	go_component: nucleus [goid 0005634] [evidence TAS] [pmid 10767298]; go_function: cyclin-dependent protein kinase activity [goid 0004693] [evidence NR]; go_function: protein kinase activity [goid 0004672] [evidence NR]; go_function: ATP binding [goid 0005524] [evidence IEA]; go_function: transferase activity [goid 0016740] [evidence IEA]; go_process: start control point of mitotic cell cycle [goi…	-0.2948	-0.0417	-0.134267	-0.09835	0.10005	0.1593	0.3655	0.77485	0.25035	0.7622	0.70655
19	552	GI_29740201-S	FLJ14502	XM_031561.6	Homo sapiens TRAF4 associated factor 1 (FLJ14502), mRNA.		0.0939	-0.01515	0.100633	0.2167	0.1355	0.3579	0.3006	0.19935	0.63535	1.1099	1.1432
19	559	GI_29826313-S	DDA3	NM_032636.4	Homo sapiens differential display and activated by p53 (DDA3), mRNA.		-0.0616	-0.3032	-0.1576	-0.18425	-0.11265	0.14265	-0.0059	0.1131	0.6897	0.9414	0.97655
19	584	GI_31342255-S	MT1J	NM_175622.2	Homo sapiens metallothionein 1J (MT1J), mRNA.	go_function: metal ion binding [goid 0046872] [evidence IEA]	-0.1662	-0.3857	0.05035	-0.4124	-0.2242	-0.0062	0.05745	0.4289	1.07775	0.92745	0.83005
19	612	GI_31543213-S	MT1X	NM_005952.2	Homo sapiens metallothionein 1X (MT1X), mRNA.	go_function: heavy metal binding [goid 0005505] [evidence TAS] [pmid 9074634]; go_function: metal ion binding [goid 0046872] [evidence TAS]; go_process: heavy metal sensitivity/resistance [goid 0009634] [evidence TAS] [pmid 9074634]; go_process: response to metal ion [goid 0010038] [evidence TAS]	0.0944	-0.17095	-0.0425333	-0.06855	-0.1514	0.24655	0.44085	0.64575	0.99205	0.96435	1.2669
19	660	GI_32698687-S	CIT	NM_007174.1	Homo sapiens citron (rho-interacting, serine/threonine kinase 21) (CIT), mRNA.	go_component: kinesin complex [goid 0005871] [evidence IEA]; go_component: intracellular [goid 0005622] [evidence IEA]; go_component: cytoplasm [goid 0005737] [evidence E] [pmid 9792683]; go_function: protein serine/threonine kinase activity [goid 0004674] [evidence E] [pmid 9792683]; go_function: small GTPase regulatory/interacting protein activity [goid 0005083] [evidence IEA]; go_function: dia…	0.01015	-0.1958	-0.246167	-0.39005	-0.037	0.15845	0.2737	0.36365	0.5456	0.76545	0.87465
19	667	GI_32967290-A	UBE2C	NM_181803.1	Homo sapiens ubiquitin-conjugating enzyme E2C (UBE2C), transcript variant 6, mRNA.	go_function: ubiquitin-protein ligase activity [goid 0004842] [evidence TAS] [pmid 9122200]; go_function: ubiquitin conjugating enzyme activity [goid 0004840] [evidence IEA]; go_function: ligase activity [goid 0016874] [evidence IEA]; go_process: cyclin catabolism [goid 0008054] [evidence TAS] [pmid 9122200]; go_process: positive regulation of cell proliferation [goid 0008284] [evidence TAS] [pmi…	-0.2143	-0.3201	-0.1055	-0.14605	0.0877	0.3539	0.3296	0.5922	0.97995	0.96445	0.7427
19	689	GI_33438581-S	TROAP	NM_005480.2	Homo sapiens trophinin associated protein (tastin) (TROAP), mRNA.	go_component: cytoplasm [goid 0005737] [evidence TAS] [pmid 7758945]; go_function: cell adhesion molecule activity [goid 0005194] [evidence IEA]; go_process: cell adhesion [goid 0007155] [evidence TAS] [pmid 7758945]	-0.09935	-0.1675	-0.365933	-0.2168	0.06895	-0.1162	0.09815	0.22985	0.53735	1.04075	1.31395
19	725	GI_34147394-S	MXD3	NM_031300.2	Homo sapiens MAX dimerization protein 3 (MXD3), mRNA.		-0.07345	-0.3299	-0.5735	-0.69155	-0.4599	-0.1181	0.29365	0.23945	0.81865	0.6131	0.8523
19	748	GI_34147632-S	PLK	NM_005030.3	Homo sapiens polo-like kinase 1 (Drosophila) (PLK1), mRNA.	go_component: nucleus [goid 0005634] [evidence IEA]; go_function: protein serine/threonine kinase activity [goid 0004674] [evidence TAS] [pmid 8127874]; go_function: protein kinase activity [goid 0004672] [evidence NR]; go_function: ATP binding [goid 0005524] [evidence IEA]; go_function: transferase activity [goid 0016740] [evidence IEA]; go_process: mitosis [goid 0007067] [evidence TAS] [pmid 91…	0.16155	-0.14055	-0.0633333	0.032	0.0291	0.3147	0.33795	0.0967	0.87205	1.0753	1.225
19	771	GI_34222312-S	LGN	NM_013296.3	Homo sapiens G-protein signalling modulator 2 (AGS3-like, C. elegans) (GPSM2), mRNA.	go_function: GTPase activator activity [goid 0005096] [evidence IEA]; go_process: G-protein coupled receptor protein signaling pathway [goid 0007186] [evidence TAS] [pmid 8973305]; go_process: signal transduction [goid 0007165] [evidence IEA]	-0.14405	0.00375	-0.2389	-0.1249	0.05115	-0.199	0.11175	0.2799	0.04085	0.8301	1.00605
19	781	GI_34303964-S	TTK	NM_003318.3	Homo sapiens TTK protein kinase (TTK), mRNA.	go_component: spindle [goid 0005819] [evidence TAS] [pmid 10366450]; go_function: protein-tyrosine kinase activity [goid 0004713] [evidence TAS] [pmid 7737118]; go_function: protein serine/threonine kinase activity [goid 0004674] [evidence TAS] [pmid 7737118]; go_function: ATP binding [goid 0005524] [evidence IEA]; go_function: transferase activity [goid 0016740] [evidence IEA]; go_process: spind…	-0.18395	0.20795	-0.0568333	-0.1321	0.2753	0.3442	0.2874	0.5391	0.11815	0.77745	0.80555
19	783	GI_34304372-S	CCNB1	NM_031966.2	Homo sapiens cyclin B1 (CCNB1), mRNA.	go_component: nucleus [goid 0005634] [evidence IEA]; go_component: cellular_component unknown [goid 0008372] [evidence ND]; go_function: cyclin-dependent protein kinase, intrinsic regulator activity [goid 0016538] [evidence IEA]; go_process: G2/M transition of mitotic cell cycle [goid 0000086] [evidence NAS]; go_process: cytokinesis [goid 0016288] [evidence IEA]; go_process: mitosis [goid 0007067…	-0.0395	-0.07955	-0.0612667	-0.02605	-0.1033	0.05585	0.05075	0.09815	0.72255	1.08065	0.9124
19	797	GI_34577109-I	ALDOA	NM_184041.1	Homo sapiens aldolase A, fructose-bisphosphate (ALDOA), transcript variant 2, mRNA.	go_function: fructose-bisphosphate aldolase activity [goid 0004332] [evidence TAS] [pmid 2825199]; go_function: lyase activity [goid 0016829] [evidence IEA]; go_process: fructose metabolism [goid 0006000] [evidence TAS] [pmid 2825199]; go_process: striated muscle contraction [goid 0006941] [evidence TAS] [pmid 8598869]; go_process: glycolysis [goid 0006096] [evidence TAS] [pmid 2825199]	-0.01475	0.05815	0.0173667	0.06685	0.07955	0.229	0.828	0.07895	0.3459	0.7117	0.9011
19	883	GI_37595751-A	LBR	NM_194442.1	Homo sapiens lamin B receptor (LBR), transcript variant 2, mRNA.	go_component: integral to nuclear inner membrane [goid 0005639] [evidence TAS] [pmid 8157662]; go_component: nucleus [goid 0005634] [evidence IEA]; go_function: lamin/chromatin binding [goid 0003683] [evidence TAS] [pmid 8157662]; go_function: lamin binding [goid 0005521] [evidence TAS] [pmid 8157662]; go_function: DNA binding [goid 0003677] [evidence TAS] [pmid 8157662]; go_function: receptor ac…	-0.0692	0.2136	-0.0198667	0.23065	0.245	0.1569	0.237	0.27205	0.1236	0.7939	0.88745
19	906	GI_38327571-A	STK6	NM_198437.1	Homo sapiens serine/threonine kinase 6 (STK6), transcript variant 6, mRNA.	go_component: spindle pole body [goid 0005816] [evidence E]; go_component: spindle [goid 0005819] [evidence TAS] [pmid 9153231]; go_component: nucleus [goid 0005634] [evidence TAS] [pmid 9153231]; go_function: protein kinase activity [goid 0004672] [evidence E] [pmid 9153231]; go_function: cAMP-dependent protein kinase activity [goid 0004691] [evidence IEA]; go_function: protein kinase CK2 activi…	0.0112	-0.04	-0.175767	-0.09735	0.0547	0.2096	0.23245	0.19975	0.72795	1.15015	1.52095
19	933	GI_39652623-S	ESPL1	NM_012291.3	Homo sapiens extra spindle poles like 1 (S. cerevisiae) (ESPL1), mRNA.	go_component: centrosome [goid 0005813] [evidence IEP]; go_component: nucleus [goid 0005634] [evidence IEA]; go_function: protein binding [goid 0005515] [evidence IPI]; go_function: cysteine-type peptidase activity [goid 0008234] [evidence NAS]; go_function: hydrolase activity [goid 0016787] [evidence IEA]; go_function: DNA binding [goid 0003677] [evidence IEA]; go_process: mitotic chromosome seg…	0.0111	-0.11615	-0.243667	-0.1858	0.14895	0.1641	0.39505	0.40905	0.78665	1.0282	1.00575
19	943	GI_39753960-S	IQGAP3	NM_178229.3	Homo sapiens IQ motif containing GTPase activating protein 3 (IQGAP3), mRNA.	go_function: Ras GTPase activator activity [goid 0005099] [evidence IEA]; go_process: small GTPase mediated signal transduction [goid 0007264] [evidence IEA]	0.14565	0.1747	-0.1737	-0.0857	0.0113	0.19455	0.3569	0.4657	0.77675	0.76225	1.0573
19	984	GI_40354199-S	TPX2	NM_012112.4	Homo sapiens TPX2, microtubule-associated protein homolog (Xenopus laevis) (TPX2), mRNA.	go_component: spindle [goid 0005819] [evidence E] [pmid 9207457]; go_component: nucleus [goid 0005634] [evidence E] [pmid 9207457]; go_function: GTP binding [goid 0005525] [evidence P] [pmid 10512675]; go_function: ATP binding [goid 0005524] [evidence P] [pmid 10512675]; go_process: mitosis [goid 0007067] [evidence P] [pmid 9207457]; go_process: cell proliferation [goid 0008283] [evidence P] [pmi…	-0.0749	-0.4908	-0.346133	-0.2698	-0.0806	0.17555	-0.00535	0.3601	0.6953	0.66555	0.57085
19	1014	GI_41197093-S	KIFC1	XM_371813.1	Homo sapiens kinesin family member C1 (KIFC1), mRNA.		0.1707	-0.1484	-0.221467	-0.2299	0.0332	0.5293	0.55735	0.6317	0.95305	1.03495	0.9043
19	1025	GI_41281520-S	CNAP1	NM_014865.2	Homo sapiens chromosome condensation-related SMC-associated protein 1 (CNAP1), mRNA.	go_component: nucleus [goid 0005634] [evidence NAS]; go_component: cytoplasm [goid 0005737] [evidence NAS]; go_component: condensin core heterodimer [goid 0000797] [evidence NAS]; go_function: histone binding [goid 0042393] [evidence NAS]; go_process: mitotic chromosome condensation [goid 0007076] [evidence NAS]; go_process: cell cycle [goid 0007049] [evidence IEA]; go_process: mitosis [goid 0007…	0.03905	0.05075	-0.258733	-0.24635	-0.0799	0.243	0.3627	0.49055	0.95935	0.71935	0.8563
19	1040	GI_41406065-A	H2AV	NM_012412.3	Homo sapiens H2A histone family, member V (H2AV), transcript variant 1, mRNA.		0.7532	0.1611	-0.0210667	-0.16465	-0.06355	0.3719	0.3055	0.63225	0.7746	0.6761	0.91
19	1116	GI_42734346-S	KIAA1641	NM_020970.1	Homo sapiens KIAA1641 protein (KIAA1641), mRNA.		0.0266	0.3835	0.0350333	0.28125	0.57935	0.07225	0.4888	0.5843	-0.01955	0.95055	1.07285
19	1141	GI_4502620-S	CCNF	NM_001761.1	Homo sapiens cyclin F (CCNF), mRNA.	go_component: nucleus [goid 0005634] [evidence IEA]; go_function: cyclin-dependent protein kinase, intrinsic regulator activity [goid 0016538] [evidence IEA]; go_process: regulation of cell cycle [goid 0000074] [evidence TAS] [pmid 7896286]; go_process: cytokinesis [goid 0016288] [evidence IEA]; go_process: mitosis [goid 0007067] [evidence IEA]; go_process: cytokinesis [goid 0000910] [evidence IE…	-0.1486	-0.2282	-0.0795667	-0.1006	-0.08985	0.13075	0.3628	-0.007	0.6352	0.83435	0.77285
19	1144	GI_4502858-S	CKS2	NM_001827.1	Homo sapiens CDC28 protein kinase regulatory subunit 2 (CKS2), mRNA.	go_function: cyclin-dependent protein kinase activity [goid 0004693] [evidence IEA]; go_process: regulation of CDK activity [goid 0000079] [evidence TAS] [pmid 2227411]; go_process: cell proliferation [goid 0008283] [evidence P] [pmid 8211159]; go_process: cytokinesis [goid 0016288] [evidence IEA]; go_process: cell cycle [goid 0007049] [evidence IEA]; go_process: cytokinesis [goid 0000910] [evide…	-0.0893	-0.0157	0.137933	0.20775	0.21925	0.31085	0.22015	0.14655	0.7303	0.8425	1.0757
19	1174	GI_4505178-S	MGP	NM_000900.1	Homo sapiens matrix Gla protein (MGP), mRNA.	go_component: extracellular matrix [goid 0005578] [evidence TAS] [pmid 9916809]; go_function: structural constituent of bone [goid 0008147] [evidence TAS] [pmid 9916809]; go_function: extracellular matrix structural constituent [goid 0005201] [evidence TAS] [pmid 9916809]; go_function: calcium ion binding [goid 0005509] [evidence NR]; go_process: ossification [goid 0001503] [evidence TAS] [pmid 9…	-5e-05	-0.21535	0.0303667	-0.1579	-0.165	0.107	0.2768	0.41785	0.4806	0.89005	0.85295
19	1179	GI_4505452-S	NRD1	NM_002525.1	Homo sapiens nardilysin (N-arginine dibasic convertase) (NRD1), mRNA.	go_function: metalloendopeptidase activity [goid 0004222] [evidence E] [pmid 9581555]; go_function: hydrolase activity [goid 0016787] [evidence IEA]; go_function: nardilysin activity [goid 0016919] [evidence IEA]; go_process: neuromuscular junction development [goid 0007528] [evidence TAS] [pmid 9479496]; go_process: proteolysis and peptidolysis [goid 0006508] [evidence TAS] [pmid 9581555]	0.03385	0.2222	0.0888667	-0.01105	0.2581	0.1673	0.5395	0.2833	0.2233	0.84805	1.02835
19	1224	GI_4557436-S	CDC20	NM_001255.1	Homo sapiens CDC20 cell division cycle 20 homolog (S. cerevisiae) (CDC20), mRNA.	go_component: spindle [goid 0005819] [evidence TAS] [pmid 7513050]; go_process: cell cycle [goid 0007049] [evidence P] [pmid 9682218]; go_process: ubiquitin-dependent protein catabolism [goid 0006511] [evidence TAS] [pmid 9682218]; go_process: regulation of cell cycle [goid 0000074] [evidence TAS] [pmid 7513050]; go_process: mitosis [goid 0007067] [evidence IEA]; go_process: cytokinesis [goid 000…	-0.03125	-0.21795	-0.00556667	0.1881	0.27045	0.54855	0.42955	0.3084	0.90775	1.0153	1.2102
19	1236	GI_4585861-S	CENPA	NM_001809.2	Homo sapiens centromere protein A, 17kDa (CENPA), mRNA.	go_component: centromere [goid 0005698] [evidence E] [pmid 7962047]; go_component: nucleus [goid 0005634] [evidence E] [pmid 7962047]; go_function: chromatin binding [goid 0003682] [evidence E] [pmid 7962047]; go_process: chromosome organization and biogenesis (sensu Eukarya) [goid 0007001] [evidence E] [pmid 7962047]	-0.03305	-0.1383	-0.0130667	-0.0629	-0.0645	0.19605	0.1068	0.212	0.7933	0.9833	0.6579
19	1239	GI_4757877-S	BUB1	NM_004336.1	Homo sapiens BUB1 budding uninhibited by benzimidazoles 1 homolog (yeast) (BUB1), mRNA.	go_component: kinetochore [goid 0005699] [evidence TAS] [pmid 9660858]; go_component: nucleus [goid 0005634] [evidence IEA]; go_component: spindle pole body [goid 0005816] [evidence TAS] [pmid 9660858]; go_component: kinetochore [goid 0000776] [evidence TAS]; go_function: protein kinase activity [goid 0004672] [evidence E]; go_function: ATP binding [goid 0005524] [evidence IEA]; go_function: prot…	-0.33325	-0.3322	-0.303733	-0.2787	-0.14595	0.01885	0.09895	0.13795	0.434	0.8637	0.6847
19	1276	GI_5032012-S	KIF20A	NM_005733.1	Homo sapiens kinesin family member 20A (KIF20A), mRNA.	go_component: Golgi apparatus [goid 0005794] [evidence TAS] [pmid 9438855]; go_component: kinesin complex [goid 0005871] [evidence IEA]; go_component: microtubule associated complex [goid 0005875] [evidence IEA]; go_function: vesicle transport [goid 0005480] [evidence TAS] [pmid 9438855]; go_function: ATP binding [goid 0005524] [evidence IEA]; go_function: protein transporter activity [goid 00085…	-0.14615	-0.072	-0.345333	-0.41115	0.0252	0.18115	0.27005	0.11385	0.8011	1.28875	1.53415
19	1286	GI_5174456-S	HEC	NM_006101.1	Homo sapiens kinetochore associated 2 (KNTC2), mRNA.	go_component: centromere [goid 0005698] [evidence TAS] [pmid 9315664]; go_component: nucleus [goid 0005634] [evidence TAS] [pmid 9315664]; go_component: chromosome, pericentric region [goid 0000775] [evidence TAS]; go_process: mitotic chromosome segregation [goid 0000070] [evidence TAS] [pmid 9315664]; go_process: mitosis [goid 0007067] [evidence TAS] [pmid 9315664]	-0.37135	-0.2364	-0.171067	-0.1509	-0.0098	0.13015	0.3533	0.52285	0.36495	1.05415	0.8372
19	1292	GI_5453631-S	SPAG5	NM_006461.1	Homo sapiens sperm associated antigen 5 (SPAG5), mRNA.		0.0665	0.1307	-0.107967	-0.0632	0.1616	0.3478	0.4662	0.58205	0.81105	1.02595	1.08685
19	1345	GI_7108350-A	GI_7108350-A	NM_012485.1	Homo sapiens hyaluronan-mediated motility receptor (RHAMM) (HMMR), transcript variant 2, mRNA.	go_function: hyaluronic acid binding [goid 0005540] [evidence NR]; go_process: oncogenesis [goid 0007048] [evidence TAS] [pmid 8595891]; go_process: cell motility [goid 0006928] [evidence NR]	-0.46635	-0.06825	-0.222167	-0.3872	-0.1061	-0.07445	0.09645	0.2722	0.093	0.8178	1.1851
19	1347	GI_7305204-S	KIF4A	NM_012310.2	Homo sapiens kinesin family member 4A (KIF4A), mRNA.	go_component: spindle microtubule [goid 0005876] [evidence TAS] [pmid 7929562]; go_component: kinesin complex [goid 0005871] [evidence IEA]; go_component: nucleus [goid 0005634] [evidence IEA]; go_component: cytoplasm [goid 0005737] [evidence TAS] [pmid 7929562]; go_component: microtubule associated complex [goid 0005875] [evidence IEA]; go_function: microtubule motor activity [goid 0003777] [evi…	0.0032	-0.16025	-0.151	-0.2478	-0.08915	0.28465	0.43275	0.42395	0.7511	0.9138	0.93265
19	1364	GI_7661877-S	KIF14	NM_014875.1	Homo sapiens kinesin family member 14 (KIF14), mRNA.		-0.23605	0.08905	-0.122333	-0.15475	0.29065	-0.09435	0.13165	0.3525	-0.03805	0.85105	1.22875
19	1382	GI_7705950-I	NUSAP1	NM_016359.1	Homo sapiens nucleolar and spindle associated protein 1 (NUSAP1), mRNA.		-0.0883	0.21945	-0.117567	-0.25185	0.03215	0.10905	0.51355	0.68045	0.4385	1.27595	1.28185
19	1406	GI_8922831-S	FLJ11029	NM_018304.1	Homo sapiens hypothetical protein FLJ11029 (FLJ11029), mRNA.		-0.1973	-0.3972	-0.375333	-0.724	-0.4363	-0.3081	-0.10355	0.0772	0.43145	0.91205	0.9375
19	1452	hmm27014-S	hmm27014	null	Gnomon gene hmm27014 , RefSeq build 34		-0.2185	-0.26665	-0.470667	-0.37945	-0.3758	-0.0965	0.06775	0.1427	0.59975	0.5437	0.5794
19	1456	hmm30776-S	hmm30776	null	Gnomon gene hmm30776 , RefSeq build 34		-0.22765	-0.4917	-0.605267	-0.49295	-0.4099	-0.01175	0.55045	0.61955	1.0378	1.26535	1.19865
19	1478	Hs.458273-S	Hs.458273	null	Cluster 458273 , UniGene build 163		-0.04335	-0.3423	-0.2003	-0.1623	-0.0694	0.22845	0.42595	0.9508	1.56325	1.63425	1.4599
20	2	GI_10092611-A	CKLF	NM_016326.2	Homo sapiens chemokine-like factor (CKLF), transcript variant 3, mRNA.	go_component: integral to membrane [goid 0016021] [evidence IEA]; go_function: cytokine activity [goid 0005125] [evidence IEA]; go_process: chemotaxis [goid 0006935] [evidence IEA]	0.1371	-0.11665	0.204233	0.10385	0.34345	0.68795	0.60405	0.74555	0.997	0.33665	0.5415
20	10	GI_10863992-S	CYP4F11	NM_021187.1	Homo sapiens cytochrome P450, family 4, subfamily F, polypeptide 11 (CYP4F11), mRNA.	go_component: membrane [goid 0016020] [evidence IEA]; go_component: microsome [goid 0005792] [evidence IEA]; go_component: endoplasmic reticulum [goid 0005783] [evidence IEA]; go_component: cellular_component unknown [goid 0008372] [evidence ND]; go_function: cytochrome P450 activity [goid 0015034] [evidence TAS] [pmid 10964514]; go_function: electron transporter activity [goid 0005489] [evidence…	0.20375	0.0934	0.186933	0.2558	0.22595	0.42075	0.4794	0.4816	0.75685	0.62455	0.6092
20	19	GI_11277467-I	SIVA	NM_006427.2	Homo sapiens CD27-binding (Siva) protein (SIVA), transcript variant 1, mRNA.	go_function: receptor signaling protein activity [goid 0005057] [evidence TAS] [pmid 9177220]; go_process: induction of apoptosis by extracellular signals [goid 0008624] [evidence TAS] [pmid 9177220]; go_process: defense response [goid 0006952] [evidence TAS] [pmid 9177220]; go_process: apoptosis [goid 0006915] [evidence IEA]	-0.0421	-0.30725	-0.0591	-0.1466	0.03715	0.41495	0.6333	0.43685	0.79505	0.45615	0.52145
20	20	GI_11277469-A	SIVA	NM_021709.1	Homo sapiens CD27-binding (Siva) protein (SIVA), transcript variant 2, mRNA.	go_function: receptor signaling protein activity [goid 0005057] [evidence TAS] [pmid 9177220]; go_process: induction of apoptosis by extracellular signals [goid 0008624] [evidence TAS] [pmid 9177220]; go_process: defense response [goid 0006952] [evidence TAS] [pmid 9177220]; go_process: apoptosis [goid 0006915] [evidence IEA]	0.0746	0.06435	0.131533	0.25015	0.2214	0.48715	0.7556	0.50405	0.8381	0.5908	0.7787
20	27	GI_11496989-S	ADPRT	NM_001618.2	Homo sapiens ADP-ribosyltransferase (NAD+; poly (ADP-ribose) polymerase) (ADPRT), mRNA.	go_component: nucleus [goid 0005634] [evidence TAS] [pmid 2513174]; go_function: NAD ADP-ribosyltransferase activity [goid 0003950] [evidence TAS] [pmid 2513174]; go_function: DNA binding [goid 0003677] [evidence TAS] [pmid 2513174]; go_function: transferase activity, transferring glycosyl groups [goid 0016757] [evidence IEA]; go_process: protein amino acid ADP-ribosylation [goid 0006471] [eviden…	0.28265	-0.02195	0.0376	0.1284	0.2605	0.4396	0.4888	0.49565	0.58975	0.6736	0.3383
20	29	GI_11497001-S	ADAM15	NM_003815.2	Homo sapiens a disintegrin and metalloproteinase domain 15 (metargidin) (ADAM15), mRNA.	go_component: peripheral plasma membrane protein [goid 0000157] [evidence P] [pmid 9516430]; go_component: integral to membrane [goid 0016021] [evidence IEA]; go_function: metallopeptidase activity [goid 0008237] [evidence P] [pmid 9516430]; go_function: zinc ion binding [goid 0008270] [evidence IEA]; go_function: metalloendopeptidase activity [goid 0004222] [evidence IEA]; go_function: hydrolase…	0.04125	0.07785	0.127567	0.147	0.23005	0.4023	0.54125	0.3952	0.48185	0.42185	0.7195
20	47	GI_12597624-S	ATF5	NM_012068.2	Homo sapiens activating transcription factor 5 (ATF5), mRNA.	go_component: nucleus [goid 0005634] [evidence IEA]; go_function: transcription co-repressor activity [goid 0003714] [evidence TAS] [pmid 10373550]; go_function: RNA polymerase II transcription factor activity [goid 0003702] [evidence TAS] [pmid 10373550]; go_function: DNA binding [goid 0003677] [evidence IEA]; go_function: translation regulator activity [goid 0045182] [evidence IEA]; go_process:…	0.12245	-0.03645	0.154267	0.2798	0.3816	0.7283	0.84175	0.6527	0.6099	0.57945	0.87875
20	56	GI_13129061-S	LENG5	NM_024075.1	Homo sapiens leukocyte receptor cluster (LRC) member 5 (LENG5), mRNA.		0.00995	0.0349	0.0485333	-0.00735	0.28265	0.43795	0.48795	0.5277	0.67415	0.3871	0.71185
20	111	GI_14150127-S	C6orf125	NM_032340.1	Homo sapiens chromosome 6 open reading frame 125 (C6orf125), mRNA.		-0.01075	-0.20605	0.137433	0.21825	0.1638	0.418	0.62	0.49725	0.94155	0.53885	0.4585
20	131	GI_14602428-A	ZWINT	NM_007057.2	Homo sapiens ZW10 interactor (ZWINT), transcript variant 1, mRNA.	go_component: kinesin complex [goid 0005871] [evidence IEA]; go_component: nucleus [goid 0005634] [evidence IEA]	-0.0327	-0.0608	0.0129	0.0401	0.2454	0.4752	0.7986	0.95745	0.8233	0.83385	0.88795
20	137	GI_14971416-S	TRIM28	NM_005762.2	Homo sapiens tripartite motif-containing 28 (TRIM28), mRNA.	go_component: nucleus [goid 0005634] [evidence IEA]; go_function: transcription co-repressor activity [goid 0003714] [evidence TAS] [pmid 8769649]; go_function: transcription factor activity [goid 0003700] [evidence TAS] [pmid 9016654]; go_function: zinc ion binding [goid 0008270] [evidence IEA]; go_process: regulation of transcription from Pol II promoter [goid 0006357] [evidence TAS] [pmid 8769…	0.02875	-0.03735	0.0686667	0.0755	0.22145	0.37115	0.6064	0.33985	0.6308	0.47845	0.7742
20	178	GI_16950626-I	AP1S1	NM_001283.2	Homo sapiens adaptor-related protein complex 1, sigma 1 subunit (AP1S1), transcript variant 1, mRNA.	go_component: coated vesicle [goid 0005909] [evidence P] [pmid 9733768]; go_component: Golgi trans face [goid 0005802] [evidence NAS] [pmid 2040623]; go_component: coated pit [goid 0005905] [evidence IEA]; go_component: AP-1 adaptor complex [goid 0030121] [evidence NAS] [pmid 2040623]; go_function: vesicle transport [goid 0005480] [evidence P] [pmid 9733768]; go_function: protein transporter acti…	-0.1169	-0.0302	-0.145767	0.12305	0.32785	0.5308	1.01085	0.5925	0.48685	0.7618	1.10775
20	179	GI_16950627-I	AP1S1	NM_057089.1	Homo sapiens adaptor-related protein complex 1, sigma 1 subunit (AP1S1), transcript variant 2, mRNA.	go_component: coated vesicle [goid 0005909] [evidence P] [pmid 9733768]; go_component: Golgi trans face [goid 0005802] [evidence NAS] [pmid 2040623]; go_component: coated pit [goid 0005905] [evidence IEA]; go_component: AP-1 adaptor complex [goid 0030121] [evidence NAS] [pmid 2040623]; go_function: vesicle transport [goid 0005480] [evidence P] [pmid 9733768]; go_function: protein transporter acti…	0.09135	0.11665	0.0232667	0.1717	0.22255	0.6145	1.00815	0.58045	0.51715	0.8681	0.9529
20	189	GI_17402894-A	RAD51C	NM_002876.2	Homo sapiens RAD51 homolog C (S. cerevisiae) (RAD51C), transcript variant 2, mRNA.	go_component: nucleus [goid 0005634] [evidence P] [pmid 9469824]; go_function: adenosinetriphosphatase activity [goid 0004002] [evidence P] [pmid 9469824]; go_function: DNA binding [goid 0003677] [evidence P] [pmid 9469824]; go_process: DNA repair [goid 0006281] [evidence P] [pmid 9469824]; go_process: DNA recombination [goid 0006310] [evidence P] [pmid 9469824]	-0.0132	-0.05595	0.0756667	0.2256	0.27375	0.44865	0.74695	0.6131	0.549	0.77535	0.58315
20	190	GI_17402895-I	RAD51C	NM_058216.1	Homo sapiens RAD51 homolog C (S. cerevisiae) (RAD51C), transcript variant 1, mRNA.	go_component: nucleus [goid 0005634] [evidence P] [pmid 9469824]; go_function: adenosinetriphosphatase activity [goid 0004002] [evidence P] [pmid 9469824]; go_function: DNA binding [goid 0003677] [evidence P] [pmid 9469824]; go_process: DNA repair [goid 0006281] [evidence P] [pmid 9469824]; go_process: DNA recombination [goid 0006310] [evidence P] [pmid 9469824]	-0.0238	0.09215	0.0878	0.22885	0.5176	0.58365	0.8661	0.68225	0.4116	0.8444	0.8586
20	213	GI_18375627-A	BAT2	NM_004638.2	Homo sapiens HLA-B associated transcript 2 (BAT2), transcript variant 2, mRNA.	go_function: MHC-interacting protein [goid 0003822] [evidence P] [pmid 2156268]	0.0524	-0.20915	0.0927333	0.043	0.35	0.42865	0.4686	0.29465	0.67735	0.72065	0.76615
20	215	GI_18379333-A	RNPS1	NM_080594.1	Homo sapiens RNA binding protein S1, serine-rich domain (RNPS1), transcript variant 2, mRNA.	go_component: nucleus [goid 0005634] [evidence E] [pmid 9580558]; go_function: RNA binding [goid 0003723] [evidence P] [pmid 9580558]; go_process: RNA splicing [goid 0008380] [evidence P] [pmid 9580558]; go_process: transcription [goid 0006350] [evidence P] [pmid 9580558]	-0.1302	0.0889	0.0996667	0.19285	0.28155	0.2148	0.7606	0.31055	0.48185	0.49535	0.7534
20	216	GI_18490990-S	TOPK	NM_018492.2	Homo sapiens T-LAK cell-originated protein kinase (TOPK), mRNA.	go_function: ATP binding [goid 0005524] [evidence IEA]; go_function: protein kinase activity [goid 0004672] [evidence IEA]; go_function: transferase activity [goid 0016740] [evidence IEA]; go_process: protein amino acid phosphorylation [goid 0006468] [evidence IEA]	-0.15035	0.10355	-0.119867	0.055	0.2984	0.4429	0.4494	1.02895	0.48735	0.8605	0.8186
20	247	GI_19923654-S	DPYSL2	NM_001386.3	Homo sapiens dihydropyrimidinase-like 2 (DPYSL2), mRNA.	go_function: dihydropyrimidinase activity [goid 0004157] [evidence TAS] [pmid 8973361]; go_function: hydrolase activity [goid 0016787] [evidence IEA]; go_process: nucleobase, nucleoside, nucleotide and nucleic acid metabolism [goid 0006139] [evidence TAS] [pmid 8973361]; go_process: signal transduction [goid 0007165] [evidence TAS] [pmid 8973361]; go_process: neurogenesis [goid 0007399] [evidence…	0.06815	-0.22245	-0.166433	-0.13845	-0.0266	0.3369	0.42085	0.50745	0.81085	0.70195	0.62925
20	255	GI_19924136-S	RAD54L	NM_003579.2	Homo sapiens RAD54-like (S. cerevisiae) (RAD54L), mRNA.	go_component: nucleus [goid 0005634] [evidence TAS] [pmid 8805304]; go_function: adenosinetriphosphatase activity [goid 0004002] [evidence P] [pmid 8805304]; go_function: ATP binding [goid 0005524] [evidence IEA]; go_function: DNA binding [goid 0003677] [evidence IEA]; go_function: ATP dependent helicase activity [goid 0008026] [evidence IEA]; go_function: hydrolase activity [goid 0016787] [evide…	-0.14425	-0.202	-0.0611667	0.21965	0.54005	0.5024	0.57355	0.6618	0.72815	0.50305	0.7317
20	273	GI_20149512-S	CHC1	NM_001269.2	Homo sapiens chromosome condensation 1 (CHC1), mRNA.	go_component: nucleus [goid 0005634] [evidence NR]; go_function: Ran guanyl-nucleotide exchange factor activity [goid 0005087] [evidence NR]; go_function: DNA binding [goid 0003677] [evidence IEA]; go_function: guanyl-nucleotide release factor activity [goid 0019839] [evidence IEA]; go_process: chromosome condensation [goid 0000068] [evidence NR]; go_process: DNA packaging [goid 0006323] [evidenc…	0.14355	0.04805	0.146133	0.12605	0.2953	0.4845	0.7179	0.535	0.72055	0.7648	0.9717
20	294	GI_21071002-A	AMFR	NM_138958.1	Homo sapiens autocrine motility factor receptor (AMFR), transcript variant 2, mRNA.	go_component: membrane fraction [goid 0005624] [evidence NR]; go_component: integral to plasma membrane [goid 0005887] [evidence NR]; go_function: receptor activity [goid 0004872] [evidence NR]; go_process: cell motility [goid 0006928] [evidence P] [pmid 1649192]; go_process: signal transduction [goid 0007165] [evidence P] [pmid 1649192]	0.1496	0.1374	0.0755667	0.14655	0.27255	0.61125	0.5928	0.51415	0.72035	0.5986	0.7807
20	296	GI_21071024-S	HIST1H4C	NM_003542.3	Homo sapiens histone 1, H4c (HIST1H4C), mRNA.		0.0538	-0.22245	0.0321333	0.0354	0.14955	0.60715	0.77065	0.89105	1.07375	0.80125	0.65975
20	298	GI_21071083-S	RRM1	NM_001033.2	Homo sapiens ribonucleotide reductase M1 polypeptide (RRM1), mRNA.	go_component: ribonucleoside-diphosphate reductase complex [goid 0005971] [evidence NAS]; go_function: ribonucleoside-diphosphate reductase activity [goid 0004748] [evidence NAS]; go_function: oxidoreductase activity [goid 0016491] [evidence IEA]; go_process: DNA replication [goid 0006260] [evidence NAS]	0.0256	0.088	-0.0391333	0.02415	0.2572	0.37035	0.84035	0.62135	0.4035	0.8236	0.57645
20	316	GI_21361335-S	DUT	NM_001948.2	Homo sapiens dUTP pyrophosphatase (DUT), mRNA.	go_component: mitochondrion [goid 0005739] [evidence TAS] [pmid 8631816]; go_component: nucleus [goid 0005634] [evidence TAS] [pmid 8631816]; go_function: dUTP diphosphatase activity [goid 0004170] [evidence TAS] [pmid 8631816]; go_function: magnesium ion binding [goid 0000287] [evidence IEA]; go_function: hydrolase activity [goid 0016787] [evidence IEA]; go_process: nucleobase, nucleoside, nucle…	0.1616	-0.04605	0.112367	0.09855	0.32905	0.58895	0.8663	0.8971	0.77885	0.6892	0.5203
20	328	GI_21361746-S	DKFZp762E1312	NM_018410.2	Homo sapiens hypothetical protein DKFZp762E1312 (DKFZp762E1312), mRNA.		-0.06175	-0.37235	-0.141933	0.0343	0.0177	0.46175	0.48505	0.38335	0.6966	0.65095	0.7995
20	336	GI_21389314-S	SLC25A1	NM_005984.1	Homo sapiens solute carrier family 25 (mitochondrial carrier; citrate transporter), member 1 (SLC25A1), mRNA.	go_component: mitochondrial inner membrane [goid 0005743] [evidence TAS] [pmid 9254007]; go_component: mitochondrion [goid 0005739] [evidence IEA]; go_component: integral to membrane [goid 0016021] [evidence IEA]; go_component: integral to plasma membrane [goid 0005887] [evidence P] [pmid 9254007]; go_function: sodium:dicarboxylate/tricarboxylate symporter activity [goid 0005311] [evidence P] [pm…	0.07515	-0.08605	0.0948	0.1447	0.24015	0.3961	0.7828	0.43405	0.6495	0.45305	0.67905
20	343	GI_21450831-S	MGC10200	NM_145060.1	Homo sapiens hypothetical protein MGC:10200 (MGC10200), mRNA.		0.01785	-0.12045	-0.0616	0.01535	0.1962	0.61135	0.566	0.58505	0.78605	0.59835	0.61215
20	353	GI_21536442-S	BFSP2	NM_003571.2	Homo sapiens beaded filament structural protein 2, phakinin (BFSP2), mRNA.	go_component: intermediate filament [goid 0005882] [evidence TAS] [pmid 9628810]; go_component: kinesin complex [goid 0005871] [evidence IEA]; go_component: membrane [goid 0016020] [evidence IEA]; go_component: cytoskeleton [goid 0005856] [evidence IEA]; go_function: structural constituent of cytoskeleton [goid 0005200] [evidence TAS] [pmid 9628810]; go_function: structural constituent of eye len…	0.09025	0.1725	0.154933	0.3199	0.2722	0.4683	0.6082	0.6395	1.0652	0.951	0.8021
20	366	GI_22027510-A	CDCA4	NM_145701.1	Homo sapiens cell division cycle associated 4 (CDCA4), transcript variant 2, mRNA.		0.18795	0.113	0.152667	0.29805	0.2565	0.52625	0.8514	0.60985	0.6944	0.67855	0.66365
20	400	GI_23199994-S	WBSCR22	NM_017528.2	Homo sapiens Williams Beuren syndrome chromosome region 22 (WBSCR22), mRNA.	go_component: nucleus [goid 0005634] [evidence IEA]; go_component: cellular_component unknown [goid 0008372] [evidence ND]; go_function: S-adenosylmethionine-dependent methyltransferase activity [goid 0008757] [evidence IEA]; go_function: transferase activity [goid 0016740] [evidence IEA]; go_process: biological_process unknown [goid 0000004] [evidence ND]	0.05285	-0.08785	0.0855	0.1039	0.199	0.3664	0.66035	0.5411	0.5316	0.35425	0.6803
20	405	GI_23308576-S	PHGDH	NM_006623.2	Homo sapiens phosphoglycerate dehydrogenase (PHGDH), mRNA.	go_function: phosphoglycerate dehydrogenase activity [goid 0004617] [evidence TAS] [pmid 8758134]; go_function: electron transporter activity [goid 0005489] [evidence TAS] [pmid 8758134]; go_function: oxidoreductase activity [goid 0016491] [evidence IEA]; go_process: brain development [goid 0007420] [evidence TAS] [pmid 8758134]; go_process: L-serine biosynthesis [goid 0006564] [evidence NR]	-0.0749	-0.18095	-0.00426667	-0.0023	0.0513	0.42815	0.58415	0.68055	1.1303	0.74615	0.7345
20	421	GI_24234752-I	ILF3	NM_004516.2	Homo sapiens interleukin enhancer binding factor 3, 90kDa (ILF3), transcript variant 2, mRNA.	go_component: nucleus [goid 0005634] [evidence E] [pmid 7519613]; go_function: RNA polymerase II transcription factor activity [goid 0003702] [evidence NR]	0.05995	0.0941	0.035	0.1397	0.20635	0.35085	0.8376	0.49675	0.7093	0.66305	1.07385
20	423	GI_24307928-S	OIP5	NM_007280.1	Homo sapiens Opa-interacting protein 5 (OIP5), mRNA.	go_component: cellular_component unknown [goid 0008372] [evidence ND]; go_function: protein binding [goid 0005515] [evidence TAS] [pmid 9466265]; go_process: cell communication [goid 0007154] [evidence NAS] [pmid 9466265]	-0.09785	-0.13695	0.0242667	-0.07115	0.0812	0.5784	0.5647	0.61845	0.7536	0.94795	0.6874
20	459	GI_25282390-S	NRM	NM_007243.1	Homo sapiens nurim (nuclear envelope membrane protein) (NRM), mRNA.	go_component: nuclear membrane [goid 0005635] [evidence TAS] [pmid 10402458]; go_function: molecular_function unknown [goid 0005554] [evidence ND]; go_process: biological_process unknown [goid 0000004] [evidence ND]	0.03455	-0.19265	-0.1815	-0.08115	-0.0717	0.31475	0.42185	0.56535	0.90155	0.61795	0.4108
20	461	GI_25777601-S	PSMD2	NM_002808.3	Homo sapiens proteasome (prosome, macropain) 26S subunit, non-ATPase, 2 (PSMD2), mRNA.	go_component: proteasome regulatory particle (sensu Eukarya) [goid 0005838] [evidence P] [pmid 8774743]; go_component: 26S proteasome [goid 0005837] [evidence E] [pmid 8811196]	-0.02605	-0.2576	0.0175	0.0128	0.19585	0.33525	0.42775	0.464	0.774	0.307	0.65045
20	475	GI_27436949-S	LMNB1	NM_005573.2	Homo sapiens lamin B1 (LMNB1), mRNA.	go_component: nuclear lamina [goid 0005652] [evidence NR]; go_component: lamin filament [goid 0005638] [evidence TAS] [pmid 7557986]; go_component: kinesin complex [goid 0005871] [evidence IEA]; go_component: nucleus [goid 0005634] [evidence IEA]; go_function: structural molecule activity [goid 0005198] [evidence TAS] [pmid 7557986]	-0.1043	-0.1727	-0.00943333	0.13835	0.28655	0.69585	0.57245	0.7753	0.66855	0.7053	0.67355
20	495	GI_27498545-S	LOC154467	XM_166346.2	Homo sapiens hypothetical protein BC003515 (LOC154467), mRNA.		0.08675	-0.09025	0.0267667	-0.03195	0.1896	0.5605	0.4569	0.5896	0.952	0.58185	0.69435
20	527	GI_28416943-S	SSRP1	NM_003146.2	Homo sapiens structure specific recognition protein 1 (SSRP1), mRNA.	go_component: chromatin [goid 0005717] [evidence IEA]; go_component: nucleus [goid 0005634] [evidence IEA]; go_component: chromatin [goid 0000785] [evidence IEA]; go_function: DNA binding [goid 0003677] [evidence TAS] [pmid 1372440]; go_process: regulation of transcription, DNA-dependent [goid 0006355] [evidence IEA]	0.08985	0.10715	0.0153333	0.2256	0.2767	0.2781	0.81425	0.43105	0.79415	0.6607	0.905
20	534	GI_28872785-S	CDK5RAP2	NM_018249.3	Homo sapiens CDK5 regulatory subunit associated protein 2 (CDK5RAP2), mRNA.	go_component: cytoskeleton [goid 0005856] [evidence NAS]; go_function: translation initiation factor activity [goid 0003743] [evidence IEA]; go_function: neuronal Cdc2-like kinase binding [goid 0042808] [evidence IPI]; go_process: brain development [goid 0007420] [evidence NAS]; go_process: translational initiation [goid 0006413] [evidence IEA]; go_process: regulation of neuron differentiation [g…	0.11625	0.0374	0.00986667	0.03185	0.31235	0.2836	0.58	0.48885	0.4229	0.71945	0.9297
20	593	GI_31377769-S	DKFZP434C245	NM_015426.2	Homo sapiens DKFZP434C245 protein (DKFZP434C245), mRNA.		0.04535	-0.1629	-0.0700333	0.1881	0.3508	0.4597	0.506	0.5975	0.949	0.7546	0.72975
20	628	GI_31563533-I	RFC2	NM_181471.1	Homo sapiens replication factor C (activator 1) 2, 40kDa (RFC2), transcript variant 1, mRNA.	go_component: DNA replication factor C complex [goid 0005663] [evidence TAS] [pmid 1313560]; go_component: nucleus [goid 0005634] [evidence IEA]; go_function: ATP binding [goid 0005524] [evidence TAS] [pmid 1313560]; go_function: DNA replication factor [goid 0003687] [evidence NR]; go_function: nucleotide binding [goid 0000166] [evidence IEA]; go_function: DNA binding [goid 0003677] [evidence IEA…	-0.07345	-0.3543	-0.0409333	-0.0245	-0.06225	0.4566	0.61515	0.4094	0.6702	0.63005	0.33725
20	639	GI_31880337-S	TUBA6	NM_032704.2	Homo sapiens tubulin alpha 6 (TUBA6), mRNA.		-0.1059	-0.12495	0.0586	0.08775	0.3143	0.5057	0.8159	0.87305	1.1152	0.8084	0.9147
20	657	GI_32483407-A	GABPB2	NM_016655.2	Homo sapiens GA binding protein transcription factor, beta subunit 2, 47kDa (GABPB2), transcript variant gamma-2, mRNA.	go_component: nucleus [goid 0005634] [evidence IEA]; go_function: transcription factor activity [goid 0003700] [evidence TAS] [pmid 8441384]; go_function: protein binding activity [goid 0005515] [evidence TAS]; go_process: regulation of transcription from Pol II promoter [goid 0006357] [evidence TAS] [pmid 8441384]; go_process: regulation of transcription, DNA-dependent [goid 0006355] [evidence I…	0.1625	0.26315	0.265067	0.1806	0.14735	0.32385	0.412	0.41915	0.64505	0.8524	0.73285
20	665	GI_32698937-S	MGC50896	NM_182553.1	Homo sapiens hypothetical protein MGC50896 (MGC50896), mRNA.		-0.0123	-0.16865	-0.191	-0.1848	-0.00565	0.3864	0.5077	0.71085	0.7293	0.46485	0.34555
20	678	GI_33286417-I	PKM2	NM_002654.3	Homo sapiens pyruvate kinase, muscle (PKM2), transcript variant 1, mRNA.		-0.08655	-0.16985	-0.198833	0.0328	0.10945	0.23585	0.5416	0.3167	0.7064	0.2655	0.9751
20	702	GI_33591068-S	BLMH	NM_000386.2	Homo sapiens bleomycin hydrolase (BLMH), mRNA.	go_component: cytoplasm [goid 0005737] [evidence TAS] [pmid 8639621]; go_component: nucleus [goid 0005634] [evidence TAS] [pmid 8639621]; go_function: bleomycin hydrolase activity [goid 0008423] [evidence TAS] [pmid 8639621]; go_function: aminopeptidase activity [goid 0004177] [evidence TAS] [pmid 9546396]; go_function: carboxypeptidase activity [goid 0004180] [evidence TAS] [pmid 9546396]; go_fu…	0.23985	-0.00435	0.160267	0.36255	0.2598	0.6529	0.6665	0.5928	0.76065	0.66715	0.70505
20	707	GI_33667083-S	DNAJC9	NM_015190.3	Homo sapiens DnaJ (Hsp40) homolog, subfamily C, member 9 (DNAJC9), mRNA.		-0.0715	-0.1908	-0.100167	-0.00995	0.26585	0.63015	0.62505	0.73835	0.7484	0.5613	0.41695
20	723	GI_34147385-S	PCNT1	NM_024844.2	Homo sapiens pericentrin 1 (PCNT1), mRNA.		0.0042	0.1231	0.056	0.2734	0.38545	0.42085	0.589	0.5895	0.7105	0.40355	0.696
20	769	GI_34222289-S	GTF2H4	NM_001517.3	Homo sapiens general transcription factor IIH, polypeptide 4, 52kDa (GTF2H4), mRNA.	go_component: transcription factor TFIIH complex [goid 0005675] [evidence TAS] [pmid 9118947]; go_component: nucleus [goid 0005634] [evidence IEA]; go_function: transcription factor activity [goid 0003700] [evidence TAS] [pmid 9118947]; go_process: DNA repair [goid 0006281] [evidence TAS] [pmid 9118947]; go_process: transcription from Pol II promoter [goid 0006366] [evidence TAS] [pmid 9118947]; …	0.0104	-0.03075	0.1141	0.33345	0.3943	0.7178	0.73275	0.4693	0.85865	0.69315	0.943
20	772	GI_34222322-S	AAAS	NM_015665.3	Homo sapiens achalasia, adrenocortical insufficiency, alacrimia (Allgrove, triple-A) (AAAS), mRNA.	go_component: cellular_component unknown [goid 0008372] [evidence ND]; go_function: molecular_function unknown [goid 0005554] [evidence ND]; go_process: biological_process unknown [goid 0000004] [evidence ND]	-0.06005	-0.3452	-0.121367	-0.2231	0.09735	0.15575	0.3711	0.25665	0.8756	0.5403	0.5761
20	779	GI_34303951-S	ITM1	NM_152713.2	Homo sapiens integral membrane protein 1 (ITM1), mRNA.	go_component: membrane fraction [goid 0005624] [evidence TAS] [pmid 8838310]; go_component: integral to plasma membrane [goid 0005887] [evidence TAS] [pmid 8634329]; go_function: oligosaccharyl transferase activity [goid 0004576] [evidence IEA]; go_process: protein amino acid glycosylation [goid 0006486] [evidence IEA]	0.0975	0.0392	-0.00996667	-0.0873	0.13845	0.50045	0.5622	0.3789	0.6743	0.5298	0.54925
20	784	GI_34328913-I	CD151	NM_004357.3	Homo sapiens CD151 antigen (CD151), transcript variant 1, mRNA.	go_component: integral to membrane [goid 0016021] [evidence NR]; go_component: membrane fraction [goid 0005624] [evidence TAS] [pmid 8627808]; go_component: integral to plasma membrane [goid 0005887] [evidence TAS] [pmid 8627808]; go_component: plasma membrane [goid 0005886] [evidence NR]; go_function: cell adhesion molecule activity [goid 0005194] [evidence NR]; go_process: cell adhesion [goid 0…	0.30025	0.19205	0.144133	0.1406	0.2442	0.5769	0.76155	0.4404	0.5365	0.5819	0.48595
20	804	GI_37059723-S	C22orf18	NM_024053.2	Homo sapiens chromosome 22 open reading frame 18 (C22orf18), mRNA.		0.07655	-0.19485	-0.0295667	0.06435	0.1021	0.46895	0.7148	0.70845	0.99355	0.90565	0.7548
20	848	GI_37547063-S	C1orf34	XM_027172.2	Homo sapiens chromosome 1 open reading frame 34 (C1orf34), mRNA.		0.0438	-0.0735	0.0619333	0.08505	0.34955	0.313	0.6378	0.4462	1.009	0.7727	0.58955
20	914	GI_38455390-S	RNASEH2A	NM_006397.2	Homo sapiens ribonuclease H2, large subunit (RNASEH2A), mRNA.	go_function: ribonuclease activity [goid 0004540] [evidence TAS] [pmid 9789007]; go_function: ribonuclease H activity [goid 0004523] [evidence IEA]; go_function: endonuclease activity [goid 0004519] [evidence IEA]; go_function: hydrolase activity [goid 0016787] [evidence IEA]; go_function: RNA binding [goid 0003723] [evidence IEA]; go_process: DNA replication [goid 0006260] [evidence TAS] [pmid 9…	0.033	-0.1856	0.0584667	-0.02165	0.25495	0.6598	0.7479	0.77505	1.0589	0.602	0.58505
20	931	GI_38788379-S	KIAA1630	NM_018706.4	Homo sapiens dehydrogenase E1 and transketolase domain containing 1 (DHTKD1), mRNA.	go_function: oxidoreductase activity, acting on the aldehyde or oxo group of donors, disulfide as acceptor [goid 0016624] [evidence IEA]; go_process: metabolism [goid 0008152] [evidence IEA]	-0.14415	-0.2861	0.00283333	-0.04385	0.1219	0.26845	0.604	0.3845	0.66225	0.5097	0.79585
20	938	GI_39725678-S	BM039	NM_018455.3	Homo sapiens uncharacterized bone marrow protein BM039 (BM039), mRNA.		0.0851	-0.03575	0.0989333	0.09655	0.0305	0.46645	0.6433	0.7054	0.79655	0.92185	0.90205
20	939	GI_39725688-S	TUBB2	NM_006088.3	Homo sapiens tubulin, beta, 2 (TUBB2), mRNA.	go_component: cytoskeleton [goid 0005856] [evidence NR]; go_component: tubulin [goid 0045298] [evidence NAS] [pmid 3782288]; go_function: structural constituent of cytoskeleton [goid 0005200] [evidence NR]; go_function: GTP binding [goid 0005525] [evidence NAS] [pmid 3782288]; go_function: chaperone activity [goid 0003754] [evidence NAS] [pmid 11120798]; go_function: MHC class I protein binding […	0.0777	0.18275	0.219933	0.25575	0.3255	0.5397	0.44595	0.51075	0.7368	0.54995	0.56365
20	958	GI_40068467-S	PTGES2	NM_025072.4	Homo sapiens prostaglandin E synthase 2 (PTGES2), transcript variant 1, mRNA.	go_function: electron transporter activity [goid 0005489] [evidence IEA]; go_process: electron transport [goid 0006118] [evidence IEA]	0.1765	-0.0012	0.121967	0.10955	0.35235	0.4855	0.5693	0.37535	0.65725	0.17045	0.6415
20	978	GI_40288273-S	NUDT1	NM_002452.3	Homo sapiens nudix (nucleoside diphosphate linked moiety X)-type motif 1 (NUDT1), transcript variant 1, mRNA.	go_function: GTPase activity [goid 0003924] [evidence TAS] [pmid 7713500]; go_function: 8-oxo-7,8-dihydroguanine triphosphatase activity [goid 0008413] [evidence IEA]; go_function: hydrolase activity [goid 0016787] [evidence IEA]; go_process: DNA repair [goid 0006281] [evidence NR]; go_process: response to oxidative stress [goid 0006979] [evidence TAS] [pmid 8226881]	-0.02785	-0.2129	-0.0380667	-0.01215	0.101	0.19655	0.43515	0.47335	0.72	0.61465	0.96285
20	995	GI_40806182-S	FLJ10514	NM_018122.3	Homo sapiens hypothetical protein FLJ10514 (FLJ10514), mRNA.	go_component: cytoplasm [goid 0005737] [evidence IEA]; go_function: aspartate-tRNA ligase activity [goid 0004815] [evidence IEA]; go_function: lysine-tRNA ligase activity [goid 0004824] [evidence IEA]; go_function: ATP binding [goid 0005524] [evidence IEA]; go_process: aspartyl-tRNA aminoacylation [goid 0006422] [evidence IEA]; go_process: lysyl-tRNA aminoacylation [goid 0006430] [evidence IEA]	0.057	-0.1137	0.0299667	0.2036	0.26405	0.3822	0.3848	0.51775	0.6343	0.89155	0.51695
20	1023	GI_41281490-S	MELK	NM_014791.2	Homo sapiens maternal embryonic leucine zipper kinase (MELK), mRNA.	go_function: protein-tyrosine kinase activity [goid 0004713] [evidence IEA]; go_function: ATP binding [goid 0005524] [evidence IEA]; go_function: protein serine/threonine kinase activity [goid 0004674] [evidence IEA]; go_function: transferase activity [goid 0016740] [evidence IEA]; go_process: protein amino acid phosphorylation [goid 0006468] [evidence IEA]	-0.3048	-0.17495	-0.00946667	0.11725	0.49085	0.5808	0.71615	0.8101	0.62925	0.7069	0.7117
20	1042	GI_41872506-A	DGKZ	NM_003646.2	Homo sapiens diacylglycerol kinase, zeta 104kDa (DGKZ), transcript variant 2, mRNA.	go_component: nucleus [goid 0005634] [evidence TAS] [pmid 9716136]; go_function: diacylglycerol kinase activity [goid 0004143] [evidence TAS] [pmid 9716136]; go_function: ATP binding [goid 0005524] [evidence TAS] [pmid 8626588]; go_function: transferase activity [goid 0016740] [evidence IEA]; go_function: diacylglycerol binding [goid 0019992] [evidence IEA]; go_process: signal transduction [goid …	0.0872	-0.0087	0.293267	0.0562	0.2612	0.22435	0.55345	0.4653	0.5767	0.4595	0.8153
20	1059	GI_42544164-A	FOXM1	NM_021953.2	Homo sapiens forkhead box M1 (FOXM1), transcript variant 2, mRNA.	go_component: nucleus [goid 0005634] [evidence IEA]; go_function: RNA polymerase II transcription factor activity [goid 0003702] [evidence TAS] [pmid 9032290]; go_function: DNA binding [goid 0003677] [evidence E] [pmid 9242644]; go_function: transcription factor activity [goid 0003700] [evidence TAS] [pmid 9441747]; go_function: translation regulator activity [goid 0045182] [evidence IEA]; go_pro…	-0.17325	-0.5422	-0.308567	-0.3784	0.01445	0.2736	0.3615	0.53235	0.8097	0.5817	0.5867
20	1060	GI_42544173-S	DTYMK	NM_012145.2	Homo sapiens deoxythymidylate kinase (thymidylate kinase) (DTYMK), mRNA.	go_function: thymidylate kinase activity [goid 0004798] [evidence TAS] [pmid 8024690]; go_function: ATP binding [goid 0005524] [evidence IEA]; go_function: kinase activity [goid 0016301] [evidence IEA]; go_function: transferase activity [goid 0016740] [evidence IEA]; go_process: cell cycle [goid 0007049] [evidence TAS] [pmid 8024690]; go_process: DNA metabolism [goid 0006259] [evidence NR]; go_pr…	0.102	0.087	0.0789	0.1926	0.35615	0.7011	0.601	0.5386	0.82405	0.4844	0.5729
20	1126	GI_44889961-A	STMN1	NM_005563.3	Homo sapiens stathmin 1/oncoprotein 18 (STMN1), transcript variant 3, mRNA.	go_component: cytosol [goid 0005829] [evidence NR]; go_component: kinesin complex [goid 0005871] [evidence IEA]; go_component: cytoplasm [goid 0005737] [evidence NR]; go_function: signal transducer activity [goid 0004871] [evidence TAS] [pmid 8003023]; go_process: cell growth and/or maintenance [goid 0008151] [evidence TAS] [pmid 8003023]; go_process: signal transduction [goid 0007165] [evidence …	-0.05905	0.06485	0.0065	-0.0182	-0.0182	0.3829	0.48565	0.73245	0.76915	0.7125	0.7634
20	1148	GI_4503128-S	CTNNAL1	NM_003798.1	Homo sapiens catenin (cadherin-associated protein), alpha-like 1 (CTNNAL1), mRNA.	go_process: apoptosis [goid 0006915] [evidence NR]	0.017	0.07805	0.1306	0.2287	0.31025	0.57885	0.74545	0.96595	0.53945	0.5993	0.4865
20	1168	GI_4504802-S	JAK1	NM_002227.1	Homo sapiens Janus kinase 1 (a protein tyrosine kinase) (JAK1), mRNA.	go_component: peripheral plasma membrane protein [goid 0000157] [evidence NR]; go_component: cytoskeleton [goid 0005856] [evidence IEA]; go_function: protein-tyrosine kinase activity [goid 0004713] [evidence TAS] [pmid 1848670]; go_function: ATP binding [goid 0005524] [evidence IEA]; go_function: transferase activity [goid 0016740] [evidence IEA]; go_function: Janus kinase activity [goid 0004718]…	-0.107	-0.02705	0.277567	0.29425	0.3945	0.32615	0.83595	0.45825	0.5207	0.7557	0.6949
20	1178	GI_4505416-S	GI_4505416-S	NM_000904.1	Homo sapiens NAD(P)H dehydrogenase, quinone 2 (NQO2), mRNA.	go_function: NADPH dehydrogenase (quinone) activity [goid 0008753] [evidence TAS] [pmid 1691923]; go_function: electron transporter activity [goid 0005489] [evidence TAS] [pmid 1691923]; go_function: NAD(P)H dehydrogenase (quinone) activity [goid 0003955] [evidence IEA]; go_function: oxidoreductase activity [goid 0016491] [evidence IEA]; go_process: electron transport [goid 0006118] [evidence IEA]	-0.08965	-0.28115	0.174267	0.1136	0.25275	0.57875	0.72605	0.6849	0.87365	0.57725	0.7058
20	1209	GI_4507554-S	TMPO	NM_003276.1	Homo sapiens thymopoietin (TMPO), mRNA.	go_component: nuclear membrane [goid 0005635] [evidence E] [pmid 8530026]; go_component: nucleus [goid 0005634] [evidence E] [pmid 8530026]; go_function: lamin/chromatin binding [goid 0003683] [evidence P] [pmid 8530026]; go_function: lamin binding [goid 0005521] [evidence P] [pmid 8530026]	-0.16935	-0.05545	0.231067	0.2131	0.359	0.5313	0.616	0.80605	0.80665	0.8165	0.6409
20	1228	GI_4557718-S	LIG1	NM_000234.1	Homo sapiens ligase I, DNA, ATP-dependent (LIG1), mRNA.	go_component: nucleus [goid 0005634] [evidence TAS] [pmid 8696349]; go_function: DNA ligase activity [goid 0003909] [evidence E]; go_function: DNA binding [goid 0003677] [evidence TAS] [pmid 8696349]; go_function: DNA ligase (ATP) activity [goid 0003910] [evidence IEA]; go_function: ATP binding [goid 0005524] [evidence IEA]; go_function: ligase activity [goid 0016874] [evidence IEA]; go_process: …	0.0847	0.00275	0.0314	-0.0335	0.11765	0.5442	0.7077	0.61735	0.6095	0.5713	0.79705
20	1256	GI_4759335-S	FANCG	NM_004629.1	Homo sapiens Fanconi anemia, complementation group G (FANCG), mRNA.	go_component: nucleus [goid 0005634] [evidence IEA]; go_function: tumor suppressor [goid 0008181] [evidence TAS] [pmid 9256465]; go_function: DNA repair protein [goid 0003685] [evidence TAS] [pmid 9806548]; go_function: damaged DNA binding [goid 0003684] [evidence TAS]; go_process: cell cycle checkpoint [goid 0000075] [evidence TAS] [pmid 9256465]; go_process: DNA repair [goid 0006281] [evidence …	0.1124	-0.06985	0.0329333	0.23075	0.3806	0.62745	0.70415	0.7683	0.98295	0.63835	0.78555
20	1267	GI_4885386-S	HADHSC	NM_005327.1	Homo sapiens L-3-hydroxyacyl-Coenzyme A dehydrogenase, short chain (HADHSC), mRNA.	go_component: mitochondrion [goid 0005739] [evidence P] [pmid 8687463]; go_function: 3-hydroxyacyl-CoA dehydrogenase activity [goid 0003857] [evidence P] [pmid 8687463]	0.10145	0.02	0.151	0.0851	0.17105	0.46925	0.46935	0.42265	0.8009	0.56055	0.4618
20	1277	GI_5032018-S	RAMP1	NM_005855.1	Homo sapiens receptor (calcitonin) activity modifying protein 1 (RAMP1), mRNA.	go_component: integral to plasma membrane [goid 0005887] [evidence TAS] [pmid 9620797]; go_component: plasma membrane [goid 0005886] [evidence E] [pmid 9620797]; go_function: protein transporter activity [goid 0008565] [evidence TAS] [pmid 9620797]; go_function: receptor activity [goid 0004872] [evidence IEA]; go_process: regulation of G-protein coupled receptor protein signaling pathway [goid 00…	-0.0281	-0.2275	0.0622667	0.22935	0.1747	0.49145	0.53015	0.61835	0.9668	0.56175	0.47155
20	1281	GI_5032212-S	SLC35B1	NM_005827.1	Homo sapiens solute carrier family 35, member B1 (SLC35B1), mRNA.	go_component: microsome [goid 0005792] [evidence TAS] [pmid 9010752]; go_component: membrane [goid 0016020] [evidence IEA]; go_function: UDP-galactose transporter activity [goid 0005459] [evidence TAS] [pmid 9010752]; go_process: small molecule transport [goid 0006832] [evidence TAS] [pmid 9010752]; go_process: transport [goid 0006810] [evidence TAS]	0.1025	0.0409	0.0819333	0.11325	0.35315	0.45215	0.4988	0.39595	0.49395	0.4243	0.68235
20	1283	GI_5174388-S	ACAT2	NM_005891.1	Homo sapiens acetyl-Coenzyme A acetyltransferase 2 (acetoacetyl Coenzyme A thiolase) (ACAT2), mRNA.	go_component: cytoplasm [goid 0005737] [evidence TAS] [pmid 7911016]; go_function: transferase activity [goid 0016740] [evidence IEA]; go_process: lipid metabolism [goid 0006629] [evidence TAS] [pmid 7911016]	0.09175	-0.25395	-0.0284	0.10515	0.2575	0.5483	0.7524	0.738	0.9893	0.73315	0.7604
20	1316	GI_6006019-S	MAD2L2	NM_006341.2	Homo sapiens MAD2 mitotic arrest deficient-like 2 (yeast) (MAD2L2), mRNA.	go_process: mitotic spindle checkpoint [goid 0007094] [evidence TAS] [pmid 10366450]; go_process: mitosis [goid 0007067] [evidence NR] [pmid 10366450]; go_process: cell cycle [goid 0007049] [evidence IEA]	0.0272	-0.136	-0.0769667	0.0653	0.1102	0.6106	0.6111	0.5761	0.6839	0.5966	0.8379
20	1317	GI_6007850-S	ITGAE	NM_002208.3	Homo sapiens integrin, alpha E (antigen CD103, human mucosal lymphocyte antigen 1; alpha polypeptide) (ITGAE), mRNA.	go_component: integrin complex [goid 0008305] [evidence TAS] [pmid 8119947]; go_component: integral to membrane [goid 0016021] [evidence IEA]; go_function: cell adhesion receptor activity [goid 0004895] [evidence TAS] [pmid 8119947]; go_function: receptor activity [goid 0004872] [evidence IEA]; go_function: magnesium ion binding [goid 0000287] [evidence IEA]; go_process: leukocyte cell adhesion […	0.14645	0.09945	0.163533	0.22935	0.32915	0.44075	0.41385	0.37385	0.52125	0.6926	0.60105
20	1319	GI_6382077-S	RANBP1	NM_002882.2	Homo sapiens RAN binding protein 1 (RANBP1), mRNA.	go_function: RAN protein binding [goid 0008536] [evidence TAS] [pmid 7882974]; go_function: GDP-dissociation inhibitor activity [goid 0005092] [evidence TAS] [pmid 7616957]; go_function: GTPase activator activity [goid 0005096] [evidence IEA]; go_process: signal transduction [goid 0007165] [evidence TAS] [pmid 7882974]	-0.05375	-0.34715	0.0375667	0.1943	0.21515	0.5228	0.5503	0.6884	0.8049	0.4216	0.4085
20	1324	GI_6857817-S	NPM3	NM_006993.1	Homo sapiens nucleophosmin/nucleoplasmin, 3 (NPM3), mRNA.	go_component: nucleus [goid 0005634] [evidence IEA]; go_function: nucleic acid binding [goid 0003676] [evidence IEA]; go_function: chaperone activity [goid 0003754] [evidence IEA]	0.06235	-0.0514	0.207167	0.26635	0.2604	0.6292	0.70035	0.58035	0.87085	0.58195	0.77975
20	1327	GI_6912291-S	CBX5	NM_012117.1	Homo sapiens chromobox homolog 5 (HP1 alpha homolog, Drosophila) (CBX5), mRNA.	go_component: nuclear membrane [goid 0005635] [evidence TAS] [pmid 8663349]; go_component: nuclear heterochromatin [goid 0005720] [evidence TAS] [pmid 8663349]; go_component: chromatin [goid 0000785] [evidence IEA]; go_function: lamin/chromatin binding [goid 0003683] [evidence TAS] [pmid 8663349]; go_process: chromatin assembly/disassembly [goid 0006333] [evidence IEA]	-0.1033	-0.0231	0.1092	0.0534	0.31345	0.4356	0.5015	0.58845	0.4915	0.6996	0.6555
20	1343	GI_7108334-S	CBR3	NM_001236.2	Homo sapiens carbonyl reductase 3 (CBR3), mRNA.	go_component: cytosol [goid 0005829] [evidence NR]; go_function: carbonyl reductase (NADPH) activity [goid 0004090] [evidence TAS] [pmid 9740676]; go_function: oxidoreductase activity [goid 0016491] [evidence IEA]; go_process: metabolism [goid 0008152] [evidence IEA]	0.13975	-0.0411	-0.0707667	0.02355	0.01515	0.32825	0.40455	0.41815	0.87495	0.60855	0.63505
20	1362	GI_7661807-S	HSPC150	NM_014176.1	Homo sapiens HSPC150 protein similar to ubiquitin-conjugating enzyme (HSPC150), mRNA.	go_function: ubiquitin conjugating enzyme activity [goid 0004840] [evidence IEA]; go_function: ubiquitin-protein ligase activity [goid 0004842] [evidence IEA]; go_function: ligase activity [goid 0016874] [evidence IEA]; go_process: ubiquitin cycle [goid 0006512] [evidence IEA]; go_process: protein modification [goid 0006464] [evidence IEA]	-0.11045	-0.11235	0.0233667	-0.0119	0.19455	0.46885	0.4642	0.6535	0.68485	0.68835	0.60585
20	1365	GI_7661965-S	MDC1	NM_014641.1	Homo sapiens mediator of DNA damage checkpoint 1 (MDC1), mRNA.		0.1766	0.0065	0.1007	0.0588	0.35885	0.42785	0.55215	0.46225	0.6668	0.782	0.79035
20	1395	GI_8670537-A	OGG1	NM_016827.1	Homo sapiens 8-oxoguanine DNA glycosylase (OGG1), nuclear gene encoding mitochondrial protein, transcript variant 2c, mRNA.	go_component: nucleoplasm [goid 0005654] [evidence TAS] [pmid 9223305]; go_component: mitochondrion [goid 0005739] [evidence IEA]; go_function: purine-specific oxidized base lesion DNA N-glycosylase activity [goid 0008534] [evidence TAS] [pmid 9190902]; go_function: damaged DNA binding [goid 0003684] [evidence TAS] [pmid 9223305]; go_function: endonuclease activity [goid 0004519] [evidence TAS] […	-0.10145	-0.16355	0.1643	0.1789	0.41125	0.4712	0.7328	0.466	0.85865	0.55645	0.6959
20	1427	GI_9506436-S	C21orf45	NM_018944.1	Homo sapiens chromosome 21 open reading frame 45 (C21orf45), mRNA.	go_component: cellular_component unknown [goid 0008372] [evidence ND]; go_function: molecular_function unknown [goid 0005554] [evidence ND]; go_process: biological_process unknown [goid 0000004] [evidence ND]	0.09085	-0.02315	0.114067	0.2235	0.3758	0.54745	0.78425	0.6774	0.55315	0.86455	0.94605
21	105	GI_14141179-S	FADS1	NM_013402.3	Homo sapiens fatty acid desaturase 1 (FADS1), mRNA.	go_component: integral to membrane [goid 0016021] [evidence P] [pmid 10601301]; go_function: C-5 sterol desaturase activity [goid 0000248] [evidence E] [pmid 10601301]; go_function: oxidoreductase activity [goid 0016491] [evidence IEA]; go_process: fatty acid desaturation [goid 0006636] [evidence E] [pmid 10601301]; go_process: electron transport [goid 0006118] [evidence IEA]	-0.13595	-0.1956	0.1803	0.4911	0.6922	0.93125	0.53465	0.52505	0.5764	0.2803	0.1112
21	122	GI_14249561-S	FLJ14813	NM_032844.1	Homo sapiens microtubule associated serine/threonine kinase-like (MASTL), mRNA.	go_function: ATP binding [goid 0005524] [evidence IEA]; go_function: protein serine/threonine kinase activity [goid 0004674] [evidence IEA]; go_function: transferase activity [goid 0016740] [evidence IEA]; go_process: protein amino acid phosphorylation [goid 0006468] [evidence IEA]	-0.27835	-0.13695	0.1173	0.2129	0.61665	0.7062	0.591	0.78155	0.22235	0.31735	0.2315
21	187	GI_17318566-A	CCNE2	NM_004702.2	Homo sapiens cyclin E2 (CCNE2), transcript variant 3, mRNA.	go_component: nucleus [goid 0005634] [evidence IEA]; go_function: cyclin-dependent protein kinase, intrinsic regulator activity [goid 0016538] [evidence IEA]; go_process: cell cycle checkpoint [goid 0000075] [evidence TAS] [pmid 9858585]; go_process: regulation of CDK activity [goid 0000079] [evidence TAS] [pmid 9840943]; go_process: oncogenesis [goid 0007048] [evidence TAS] [pmid 9858585]; go_pr…	-0.2497	0.3162	0.257467	0.48665	0.72425	0.69765	0.91365	1.07535	-0.0487	0.06875	0.1359
21	231	GI_19718776-S	FEN1	NM_004111.4	Homo sapiens flap structure-specific endonuclease 1 (FEN1), mRNA.	go_component: nucleus [goid 0005634] [evidence IEA]; go_function: double-stranded DNA specific exodeoxyribonuclease activity [goid 0008309] [evidence TAS] [pmid 8131753]; go_function: exonuclease activity [goid 0004527] [evidence TAS]; go_function: double-stranded DNA binding [goid 0003690] [evidence TAS] [pmid 8131753]; go_function: endonuclease activity [goid 0004519] [evidence TAS] [pmid 81317…	-0.1386	-0.32975	-0.00566667	0.27845	0.32065	0.4503	0.71995	0.6637	0.5935	0.2847	0.115
21	413	GI_23510447-S	MCM5	NM_006739.2	Homo sapiens MCM5 minichromosome maintenance deficient 5, cell division cycle 46 (S. cerevisiae) (MCM5), mRNA.	go_component: nucleus [goid 0005634] [evidence TAS] [pmid 8751386]; go_function: cell cycle regulator [goid 0003750] [evidence P] [pmid 9223437]; go_function: DNA dependent ATPase activity [goid 0008094] [evidence IEA]; go_function: ATP binding [goid 0005524] [evidence IEA]; go_function: DNA binding [goid 0003677] [evidence IEA]; go_process: DNA replication [goid 0006260] [evidence TAS] [pmid 875…	-0.11005	-0.2532	0.0343333	0.2702	0.447	0.9355	0.8987	0.7231	0.84705	0.18785	0.1174
21	519	GI_27894386-S	HELLS	NM_018063.3	Homo sapiens helicase, lymphoid-specific (HELLS), mRNA.		-0.24575	0.04675	0.0982333	0.42745	0.587	0.64605	0.7674	0.9517	0.16465	0.42675	0.35345
21	676	GI_33239450-A	PCNA	NM_182649.1	Homo sapiens proliferating cell nuclear antigen (PCNA), transcript variant 2, mRNA.	go_component: delta-DNA polymerase cofactor complex [goid 0005660] [evidence TAS] [pmid 2565339]; go_component: nucleus [goid 0005634] [evidence NR]; go_function: proliferating cell nuclear antigen [goid 0003892] [evidence TAS]; go_function: DNA binding [goid 0003677] [evidence NR]; go_function: DNA polymerase processivity factor activity [goid 0030337] [evidence IEA]; go_process: DNA replication…	-0.2492	-0.2762	-0.1143	0.13005	0.321	0.6784	0.7194	0.89085	0.51315	0.08145	-0.0454
21	677	GI_33239450-I	PCNA	NM_182649.1	Homo sapiens proliferating cell nuclear antigen (PCNA), transcript variant 2, mRNA.	go_component: delta-DNA polymerase cofactor complex [goid 0005660] [evidence TAS] [pmid 2565339]; go_component: nucleus [goid 0005634] [evidence NR]; go_function: proliferating cell nuclear antigen [goid 0003892] [evidence TAS]; go_function: DNA binding [goid 0003677] [evidence NR]; go_function: DNA polymerase processivity factor activity [goid 0030337] [evidence IEA]; go_process: DNA replication…	-0.35225	-0.41875	-0.0540667	0.13845	0.3119	0.528	0.55025	0.93645	0.61925	0.10495	0.1823
21	686	GI_33383234-A	MCM10	NM_018518.3	Homo sapiens MCM10 minichromosome maintenance deficient 10 (S. cerevisiae) (MCM10), transcript variant 2, mRNA.		-0.26205	-0.17235	0.321333	0.5438	0.6582	0.9286	0.7247	0.78165	0.29555	0.4406	-0.0167
21	786	GI_34335230-S	CDC45L	NM_003504.3	Homo sapiens CDC45 cell division cycle 45-like (S. cerevisiae) (CDC45L), mRNA.	go_component: nucleus [goid 0005634] [evidence TAS] [pmid 9660782]; go_function: cell cycle regulator [goid 0003750] [evidence E] [pmid 9660782]; go_process: DNA replication checkpoint [goid 0000076] [evidence TAS] [pmid 9660782]; go_process: DNA replication initiation [goid 0006270] [evidence TAS] [pmid 9660782]; go_process: DNA replication [goid 0006260] [evidence IEA]; go_process: regulation o…	-0.16885	-0.40545	-0.135767	0.1516	0.4351	1.005	0.9332	0.9588	0.82155	0.45415	0.0798
21	1375	GI_7705575-S	RAMP	NM_016448.1	Homo sapiens RA-regulated nuclear matrix-associated protein (RAMP), mRNA.		0.1129	-0.1173	0.3272	0.73645	0.93725	1.04345	0.9313	0.9357	0.46425	0.53275	0.15135
21	1387	GI_7706366-S	Pfs2	NM_016095.1	Homo sapiens DNA replication complex GINS protein PSF2 (Pfs2), mRNA.	go_component: nucleus [goid 0005634] [evidence IEA]; go_process: DNA replication [goid 0006260] [evidence IEA]	0.09145	-0.2786	0.174367	0.30945	0.5385	0.94515	1.02885	0.87785	0.9468	0.348	0.1882
21	1403	GI_8922548-S	ASF1B	NM_018154.1	Homo sapiens ASF1 anti-silencing function 1 homolog B (S. cerevisiae) (ASF1B), mRNA.		-0.15865	-0.44945	-0.158533	-0.02335	0.1389	0.55265	0.798	0.74035	0.78675	0.29095	0.31195
22	90	GI_13699823-S	KIF11	NM_004523.2	Homo sapiens kinesin family member 11 (KIF11), mRNA.	go_component: kinesin complex [goid 0005871] [evidence TAS] [pmid 8548803]; go_component: spindle [goid 0005819] [evidence TAS] [pmid 8548803]; go_function: microtubule motor activity [goid 0003777] [evidence TAS] [pmid 8548803]; go_function: adenosinetriphosphatase activity [goid 0004002] [evidence TAS] [pmid 8548803]; go_function: ATP binding [goid 0005524] [evidence IEA]; go_process: mitotic s…	-0.1502	0.3748	0.0693	0.1325	0.3556	0.241	0.87705	0.99725	0.25055	1.0572	1.1612
22	91	GI_13699832-S	KIF2C	NM_006845.2	Homo sapiens kinesin family member 2C (KIF2C), mRNA.	go_component: kinesin complex [goid 0005871] [evidence TAS] [pmid 9434124]; go_component: nucleus [goid 0005634] [evidence IEA]; go_component: chromosome, pericentric region [goid 0000775] [evidence IEA]; go_function: microtubule motor activity [goid 0003777] [evidence TAS] [pmid 9434124]; go_function: ATP binding [goid 0005524] [evidence IEA]; go_function: centromeric DNA binding [goid 0019237] …	0.0283	-0.21295	-0.1814	0.01425	0.20875	0.5322	0.6278	0.599	1.0098	1.17245	1.1965
22	177	GI_16950626-A	AP1S1	NM_001283.2	Homo sapiens adaptor-related protein complex 1, sigma 1 subunit (AP1S1), transcript variant 1, mRNA.	go_component: coated vesicle [goid 0005909] [evidence P] [pmid 9733768]; go_component: Golgi trans face [goid 0005802] [evidence NAS] [pmid 2040623]; go_component: coated pit [goid 0005905] [evidence IEA]; go_component: AP-1 adaptor complex [goid 0030121] [evidence NAS] [pmid 2040623]; go_function: vesicle transport [goid 0005480] [evidence P] [pmid 9733768]; go_function: protein transporter acti…	-0.1733	-0.2447	-0.0696	0.03565	0.20595	0.4064	1.0384	0.7496	0.56975	0.9297	1.07535
22	233	GI_19913405-S	TOP2A	NM_001067.2	Homo sapiens topoisomerase (DNA) II alpha 170kDa (TOP2A), mRNA.	go_component: nucleus [goid 0005634] [evidence TAS] [pmid 6267071]; go_function: DNA topoisomerase type II activity [goid 0003918] [evidence TAS] [pmid 6267071]; go_function: DNA topoisomerase activity [goid 0003916] [evidence P]; go_function: DNA binding [goid 0003677] [evidence TAS] [pmid 6267071]; go_function: ATP binding [goid 0005524] [evidence IEA]; go_function: isomerase activity [goid 001…	-0.3797	0.26245	-0.159433	0.01885	0.30595	0.01295	0.47565	0.81275	0.17695	0.95955	1.26145
22	313	GI_21359944-S	HCAP-G	NM_022346.2	Homo sapiens chromosome condensation protein G (HCAP-G), mRNA.	go_component: nucleus [goid 0005634] [evidence IEA]; go_process: mitotic chromosome condensation [goid 0007076] [evidence IEA]; go_process: cell cycle [goid 0007049] [evidence IEA]; go_process: mitosis [goid 0007067] [evidence IEA]	-0.13535	0.00285	0.0297667	-0.06965	0.45985	0.3842	0.8826	0.9735	0.405	1.2131	1.1766
22	392	GI_22748952-S	FLJ31461	NM_152454.1	Homo sapiens hypothetical protein FLJ31461 (FLJ31461), mRNA.		-0.16465	-0.1056	0.018	0.16375	0.29055	0.1085	0.69165	1.1426	0.4604	1.06345	1.46735
22	458	GI_25121986-S	BRRN1	NM_015341.2	Homo sapiens barren homolog (Drosophila) (BRRN1), mRNA.	go_component: nucleus [goid 0005634] [evidence IEA]; go_process: mitotic chromosome condensation [goid 0007076] [evidence IEA]; go_process: cell cycle [goid 0007049] [evidence IEA]; go_process: mitosis [goid 0007067] [evidence IEA]	-0.0115	-0.06415	-0.0620333	0.09595	0.4525	0.7915	0.88085	0.8769	0.995	1.01615	1.1635
22	494	GI_27498491-S	OK/SW-cl.56	XM_114617.3	Homo sapiens beta 5-tubulin (OK/SW-cl.56), mRNA.		0.17965	0.1314	-0.132767	0.22545	0.3582	0.86145	1.0069	0.8617	1.0441	1.177	1.33715
22	551	GI_29738585-S	LOC143381	XM_084501.3	Homo sapiens hypothetical protein LOC143381 (LOC143381), mRNA.		0.22795	-0.0409	-0.0534333	0.14915	0.33535	0.5926	1.0269	1.0199	0.8322	1.4109	1.78885
22	730	GI_34147481-S	CDCA5	NM_080668.2	Homo sapiens cell division cycle associated 5 (CDCA5), mRNA.		-0.07475	-0.14215	0.0753333	0.26325	0.435	0.77575	1.0151	0.9654	1.06525	0.8247	0.9602
22	754	GI_34147683-S	C10orf3	NM_018131.3	Homo sapiens chromosome 10 open reading frame 3 (C10orf3), mRNA.		-0.08655	0.29445	0.2337	0.3197	0.52605	0.36355	0.6238	0.8766	0.32655	1.1819	1.4306
22	866	GI_37552135-S	KIFC1	XM_352965.1	Homo sapiens kinesin family member C1 (KIFC1), mRNA.		0.08825	-0.1238	-0.224633	-0.20225	0.31105	0.6329	0.63955	0.8729	1.058	1.0149	1.18485
22	975	GI_40255236-S	FLJ20311	NM_017760.4	Homo sapiens more than blood homolog (MTB), mRNA.		-0.25825	-0.05905	-0.0582333	0.0582	0.2693	0.45085	0.93025	0.8918	0.7838	0.80405	1.249
22	976	GI_40255243-S	KIAA0101	NM_014736.3	Homo sapiens KIAA0101 gene product (KIAA0101), mRNA.		-0.1308	-0.0128	-0.0565333	0.06965	0.1376	0.33845	0.7757	0.942	0.6526	0.91665	1.0585
22	996	GI_40807441-S	PRC1	NM_003981.2	Homo sapiens protein regulator of cytokinesis 1 (PRC1), transcript variant 1, mRNA.	go_component: spindle microtubule [goid 0005876] [evidence E] [pmid 9885575]; go_component: nucleus [goid 0005634] [evidence E] [pmid 9885575]; go_process: mitotic spindle elongation [goid 0000022] [evidence P] [pmid 9885575]; go_process: cytokinesis [goid 0016288] [evidence E] [pmid 9885575]	0.0888	0.25695	-0.127833	0.068	0.29185	0.4706	0.7602	0.5611	0.7427	1.26215	1.3288
22	1135	GI_4502144-S	BIRC5	NM_001168.1	Homo sapiens baculoviral IAP repeat-containing 5 (survivin) (BIRC5), mRNA.	go_component: spindle microtubule [goid 0005876] [evidence E] [pmid 9859993]; go_function: apoptosis inhibitor activity [goid 0008189] [evidence E] [pmid 9859993]; go_process: G2/M transition of mitotic cell cycle [goid 0000086] [evidence E] [pmid 9859993]; go_process: anti-apoptosis [goid 0006916] [evidence E] [pmid 9256286]; go_process: oncogenesis [goid 0007048] [evidence P] [pmid 9256286]	0.011	-0.0689	-0.0859333	-0.0033	0.0447	0.54575	0.71185	0.7926	0.9419	0.9429	1.1109
22	1169	GI_4504896-S	KPNA2	NM_002266.1	Homo sapiens karyopherin alpha 2 (RAG cohort 1, importin alpha 1) (KPNA2), mRNA.	go_component: importin, alpha-subunit [goid 0005647] [evidence TAS] [pmid 7754385]; go_component: nucleoplasm [goid 0005654] [evidence TAS] [pmid 7565597]; go_component: cytoplasm [goid 0005737] [evidence TAS] [pmid 7754385]; go_component: nucleus [goid 0005634] [evidence E] [pmid 9020106]; go_function: nuclear localization sequence binding [goid 0008139] [evidence TAS] [pmid 9020106]; go_functio…	0.01735	0.42125	0.215233	0.47425	0.37595	0.31545	0.68695	0.3356	0.69545	1.2166	1.14665
22	1206	GI_4507506-S	TIMELESS	NM_003920.1	Homo sapiens timeless homolog (Drosophila) (TIMELESS), mRNA.	go_component: nucleus [goid 0005634] [evidence IEA]; go_function: protein binding [goid 0005515] [evidence TAS] [pmid 9856465]; go_function: molecular_function unknown [goid 0005554] [evidence ND] [pmid 9856466]; go_function: DNA binding [goid 0003677] [evidence IEA]; go_process: response to abiotic stimulus [goid 0009628] [evidence P] [pmid 9891984]; go_process: perception of abiotic stimulus [g…	0.0847	-0.01425	-0.0843	0.1598	0.44235	0.69315	0.8108	0.8368	0.9121	0.7988	0.9953
22	1211	GI_4507750-S	TYMS	NM_001071.1	Homo sapiens thymidylate synthetase (TYMS), mRNA.	go_function: methyltransferase activity [goid 0008168] [evidence IEA]; go_function: thymidylate synthase activity [goid 0004799] [evidence IEA]; go_function: transferase activity [goid 0016740] [evidence IEA]; go_process: deoxyribonucleoside monophosphate biosynthesis [goid 0009157] [evidence TAS] [pmid 2987839]; go_process: nucleobase, nucleoside, nucleotide and nucleic acid metabolism [goid 000…	-0.0162	0.02305	-0.0696333	0.1897	0.315	0.71685	1.1562	1.0676	0.93685	0.94935	0.85625
[truncated: 490 more rows]
